# Supplementary material for: Feasibility of an online antigen self-testing strategy for SARS-CoV-2 addressed to health care and education professionals in Catalonia (Spain). The TESTA’T- COVID Project
Source: PLoS One. 2022 Sep 27;17(9):e0275006. doi: 10.1371/journal.pone.0275006 (PMC9514624; doi:10.1371/journal.pone.0275006)
Supplement: S1 Data — (XLSX) [file pone.0275006.s001.xlsx]

## Sheet: Hoja1
QÜESTIONARI POST TÉSTATE COVID
NOTA INTRODUCTORIA	Pregunta	Etiqueta Variable	Descripció	Resposta	Valors	Salts i omisions	Dígits	Observacions
	1	isd_ets	It asks about the gender of the person who participates	1.1	[1] Man	[1] Jump straight to question 3	/	/
				1.2	[2] Woman	[2] Jump straight to question 3	/
				1.3	[3] Trans Person	[3] Next question	/
				1.4	[997] I don't know	[997]Jump straight to question 3	/
				1.5	[998] I don't want to answer	[998] Jump straight to question 3	/
	2	isd_trans	It asks whether the person is a trans man, trans woman or non-binary person.	2.1	[31] Trans man	All answers to the following question	/	Participants who skip this question must leave as: Not applicable [996].
				2.2	[32] Trans women		/
				2.3	[4] Non-binary person		/
				2.4	[5] Other identity, specify:		Open field
You only have to be able to put numbering	3	isd_edat	You ask for the person's age	Interval	(10,20] (20,30] (30,40] (40,50] (50,60] (60,70] (70,80]	Next question	Min and max 2 digits	Participants aged 17 or under cannot continue taking the survey. The questionnaire ends.
	6	isd_ambit	You are asked in which field the person works	6.1	[1] Health field	[1] Jump straight to question 7	/	/
				6.2	[2] Education field	[2] Jump straight to question 8
	9	covid_simp	We ask if you have had symptoms of COVID-19 in the last 5 days.	9.1	[1] yes	[1] Jump straight to question 10	/	/
				9.2	[0] No	[0] Jump straight to question 11
				9.3	[997] I don't know	[997] Jump straight to question 11
				9.4	[998] I don't want to answer	[998] Jump straight to question 11
	10	covid_simp_dies	You are asked about the onset of symptoms in relation to the self-test.	10.1	[0] They started the same day I took the self-test or tried to take it.	Jump straight to question 11	/	Not applicable [996].
				10.2	[1] 1 day
				10.3	[2] 2 days
				10.4	[3] 3 days
				10.5	[4] 4 days
				10.6	[5] 5 days
				10.7	[6] Over 5 days
				10.8	[997] I don't know
				10.9	[998] I don't want to answer
	11	vac_fet	Is it asked whether it has been vaccinated against covid-19?	11.1	[1] Yes	[1] Jump straight to question 12	/	/
				11.2	[0] No	[0] Jump straight to question 16
				11.3	[997] I don't know	[997] Jump straight to question 16
				11.4	[998] I don't want to answer	[998] Jump straight to question 16
	12	vac_dosis	Es pregunta la quantitat de dosis de la vacuna	12.1	[1] One	[1] Jump straight to question 13	/	Participants who skip this question must leave as: Not applicable [996].
				12.2	[2] Two	[2] Jump straight to question 13
				12.3	[997] I don't know	[997] Jump straight to question 13
				12.4	[998] I don't want to answer	[998] Jump straight to question 13
	14	vac_tipus	You ask about the type of vaccine that has been given	14.1	[1] Pfizer	Jump straight to question 15	/	Participants who skip this question must leave as: Not applicable [996].
				14.2	[2] Moderna		/
				14.3	[3] Others, specify:		Open field
				14.4	[997] I don't know		/
				14.5	[998] I don't want to answer		/
	15	vac_covid	You wonder if you have been diagnosed with covid-19 after the vaccine.	15.1	[1] Si	Jump straight to question 17	/	Participants who skip this question must leave as: Not applicable [996].
				15.2	[0] No
				15.3	[997] I don't know
				15.4	[998] I don't want to answer
	16	vac_intencio	Do you intend to get vaccinated?	16.1	[1] Si	Jump straight to question 17	/	Participants who skip this question must leave as: Not applicable [996].
				16.2	[0] No
				16.3	[997] I don't know
				16.4	[998] I don't want to answer
	17	test_fet	You are asked if you have taken the self-test.	17.1	[1] Si	[1] Jump straight to question 18	/	/
				17.2	[0] No	[0] Jump straight to question 19
				17.3	[997] I don't know	[997] Jump straight to question 19
				17.4	[998] I don't want to answer	[998] Jump straight to question 19
It must be possible to mark all those that the participant considers as answers.	19.1	test_fet_no_1	[1] I did not understand the instructions	19.1	[0] False [1] True	Those who reach this question here complete the questionnaire.	/	Those who reach this question here complete the questionnaire. Participants who skip this question must leave as: Not applicable [996]. You are wondering why the self-test has not been carried out
	19.2	test_fet_no_2	[2] I thought it would take too long to do it.	19.2	[0] False [1] True
	19.3	test_fet_no_3	[3] I've found it too complicated	19.3	[0] False [1] True
	19.4	test_fet_no_4	[4] I don't want to put the stick up my nose	19.4	[0] False [1] True
	19.5	test_fet_no_5	[5] I thought that I could infect someone else	19.5	[0] False [1] True
	19.6	test_fet_no_6	[6] I did the test badly	19.6	[0] False [1] True
	19.7	test_fet_no_7	[7] I lost the test	19.7	[0] False [1] True
	19.8	test_fet_no_8	[8] I don't trust this test	19.8	[0] False [1] True
	19.9	test_fet_no_9	[9] I don't want to know the result because I'm afraid of it	19.9	[0] False [1] True
	19.10	test_fet_no_10	[10] I don't want to know the result because I don't want to isolate myself.	19.10	[0] False [1] True
	19.11	test_fet_no_11	[11] Others, specify:	19.11	[0] False [1] True		Open field
	19.12	test_fet_no_12	[997] I don't know	19.12	[0] False [1] True		/
	19.13	test_fet_no_13	[998] I don't want to answer	19.13	[0] False [1] True
	20	test_help	You are asked if anyone has helped you to take the test.	20.1	[1] Si	[1] Jump straight to question 21	/	/
				20.2	[0] No	[0] Jump straight to question 22
				20.3	[997] I don't know	[997] Jump straight to question 22
				20.4	[998] I don't want to answer	[998] Jump straight to question 22
It must be possible to mark all those that the participant considers as answers.	21	test_help_si	It wonders why they have needed help	21	[0] False [1] True	Jump straight to question 22		Participants who skip this question must leave as: Not applicable [996].
	22	test_exit	It asks if the self-test has been completed with success.	22.1	[1] Si	[1] Jump straight to question 24	/	/
				22.2	[0] No, I have not completed all the steps.	[0] Jump straight to question 23
				22.3	[997] I don't know	[997] Jump straight to question 23
				22.4	[998] I don't want to answer	[998] Jump straight to question 23
	24	test_valor_primer	Question: How much do you agree or disagree with the following statement: "I am confident that the interpretation of the result I have obtained with the self-test is correct.	24.1	[1] Strongly agree	Jump straight to question 25	/	/
				24.2	[2] Slightly agree
				24.3	[3] Neither agree nor disagree
				24.4	[4] Slightly disagree
				24.5	[5] Strongly disagree
				24.6	[997] I don't know
				24.7	[998] I don't want to answer
	25	test_valor_segon	You are asked if the test is easy or difficult.	25.1	[1] Very easy	Jump straight to question 26	/	/
				25.2	[2] Slightly easy
				25.3	[3] Neither easy nor difficult
				25.4	[4] Slightly difficult
				25.5	[5] Very difficult
				25.6	[997] I don't know
				25.7	[998] I don't want to answer
	26	test_valor_tercer	It asks whether the person is satisfied with the test or not.	26.1	[1] Very satisfied	Jump straight to question 27	/	/
				26.2	[2] Slightly satisfied
				26.3	[3] Neither satisfied nor dissatisfied
				26.4	[4] Slightly dissatisfied
				26.5	[5] Very dissatisfied
				26.6	[997] I don't know
				26.7	[998] I don't want to answer
	27	test_valor_quart	Question: How much do you agree or disagree with the following statement: "I trust the result obtained with the rapid self-test for SARS-CoV-2 antigen"?	27.1	[1] Very much in agreement	Jump straight to question 28	/	/
				27.2	[2] I agree with you very much
				27.3	[3] Neither agree nor disagree
				27.4	[4] Slightly disagree
				27.5	[5] Strongly disagree
				27.6	[997] I don't know
				27.7	[998] I don't want to answer
	28	test_valor_cinque	Question: How much do you agree or disagree with the following statement: "I would repeat the rapid self-test for SARS-CoV-2 antigen in the future"?	28.1	[1] Strongly agree	Jump straight to question 29	/	/
				28.2	[2] Slightly agree
				28.3	[3] Neither agree nor disagree
				28.4	[4] Slightly disagree
				28.5	[5] Strongly disagree
				28.6	[997] I don't know
				28.7	[998] I don't want to answer
	29	test_valor_sise	Question: How much do you agree or disagree with the following statement: "I would take the rapid self-test for SARS-CoV-2 antigen to a friend"?	29.1	[1] Strongly agree	Jump straight to question 30	/	/
				29.2	[2] Slightly agree
				29.3	[3] Neither agree nor disagree
				29.4	[4] Slightly disagree
				29.5	[5] Strongly disagree
				29.6	[997] I don't know
				29.7	[998] I don't want to answer
It must be possible to mark all those that the participant considers as answers.	30.1	test_avantatges_1	[1] This type of test can contribute to improving safety and protection aspects in relation to COVID-19 for health and education workers.	30.1	[0] False [1] True	Jump straight to question 31		You are asked about the advantages that the participant believes the test has.
	30.2	test_avantatges_2	[2] That you get the results in a few minutes.	30.2	[0] False [1] True
	30.3	test_avantatges_3	[3] Privacy and confidentiality.	30.3	[0] False [1] True
	30.4	test_avantatges_4	[4] The convenience of taking the test yourself at home without having to go to a health centre.	30.4	[0] False [1] True
	30.5	test_avantatges_5	[5] That the test is free of charge.	30.5	[0] False [1] True
	30.6	test_avantatges_6	[6] That the test does not require a nasopharyngeal sample.	30.6	[0] False [1] True
	30.7	test_avantatges_7	[7] You don't have to give explanations to anyone.	30.7	[0] False [1] True
	30.8	test_avantatges_8	[8] This type of test helps to standardise the COVID-19 test.	30.8	[0] False [1] True
	30.9	test_avantatges_9	[9] It allows me to take control of my health in relation to the COVID-19.	30.9	[0] False [1] True
	30.10	test_avantatges_10	[10] Taking this test gives me a greater sense of security in my work.	30.10	[0] False [1] True
	30.11	test_avantatges_11			[0] False [1] True
	30.12	test_avantatges_12	[997] I don't know	30.12	[0] False [1] True
	30.13	test_avantatges_13	[998] I don't want to answer	30.13	[0] False [1] True
It must be possible to mark all those that the participant considers as answers.	31.1	test_desventatges_1	[1] That the sensitivity and specificity are lower than a PCR test.	31.1	[0] False [1] True	Jump straight to question 32		It is asked about the disadvantages that the participant believes the self-test to have
	31.2	test_desventatges_2	[2] That you have to interpret the result obtained on your own.	31.2	[0] False [1] True
	31.3	test_desventatges_3	[3] That you do not have emotional and/or logistical support when reading the result.	31.3	[0] False [1] True
	31.4	test_desventatges_4	[4] The time taken to obtain the result is too long.	31.4	[0] False [1] True
	31.5	test_desventatges_5	[5] Others, specify:	31.5	[0] False [1] True
	31.6	test_desventatges_6	[997] I don't know	31.6	[0] False [1] True
	31.7	test_desventatges_7	[998] I don't want to answer	31.7	[0] False [1] True
	32	test_repetir	You are asked about where you would prefer to repeat the test	32.1	[1] Go to a health centre to have it done	Jump straight to question 33	/	/
				32.2	[2] Do the test myself at home
				32.3	[3] Others, specify:		Open field
				32.4	[997] I don't know		/
				32.5	[998] I don't want to answer
	33	test_disponible	Is asked if you would like the test to be available as an employee?	33.1	[1] Si	Jump straight to question 34	/	/
				33.2	[0] No
				33.3	[997] I don't know
				34.4	[998] I don't want to answer
	34	test_foto	Question: Have you taken a photograph of the result obtained with the self-test after it has been taken?	35.1	[1] Si	Jump straight to question 35	/	/
				35.2	[2] If, however, after 15 minutes of having taken the self-test	Jump straight to question 35	/
				35.3	[0] No	Jump straight to question 36	/
				35.4	[997] I don't know	Jump straight to question 36	/
				35.6	[998] I don't want to answer	Jump straight to question 36	/
	36	test_resultat	The question is about the reading of the result by the participant.	34.1	[0] Negative - A single line at the side of C. Cap line at the side of T.	Jump straight to question 37	/	/
				34.2	[1] Positive - Line next to C and line next to T. ATTENTION: The presence of any line next to T, no matter how weak, indicates a positive result.
				34.3	[2] Invalid - The line next to C does not appear. This means that the test is invalid even if there is a line next to T.
				34.1	[997] I couldn't say what result I got.
