# Supplementary material for: Feasibility of an online antigen self-testing strategy for SARS-CoV-2 addressed to health care and education professionals in Catalonia (Spain). The TESTA’T- COVID Project
Source: PLoS One. 2022 Sep 27;17(9):e0275006. doi: 10.1371/journal.pone.0275006 (PMC9514624; doi:10.1371/journal.pone.0275006)
Supplement: S2 Data — (XLSX) [file pone.0275006.s002.xlsx]

## Sheet: Hoja1
ID	isd_ets	isd_trans	isd_edat	isd_ambit	covid_simp	covid_simp_dies	vac_fet	vac_dosis	vac_tipus	vac_tipus.Input	vac_covid	vac_intencio	test_fet	test_fet_no_1	test_fet_no_2	test_fet_no_3	test_fet_no_4	test_fet_no_5	test_fet_no_6	test_fet_no_7	test_fet_no_8	test_fet_no_9	test_fet_no_10	test_fet_no_11	test_fet_no_12	test_fet_no_13	test_fet_no_997	test_fet_no_998	test_help	test_valor_primer	test_valor_primer_pq	test_valor_segon	test_valor_tercer	test_valor_tercer_pq	test_valor_quart	test_valor_quart_pq	test_valor_cinque	test_valor_cinque_pq	test_valor_sise	test_valor_sise_pq	test_avantatges_1	test_avantatges_2	test_avantatges_3	test_avantatges_4	test_avantatges_5	test_avantatges_6	test_avantatges_7	test_avantatges_8	test_avantatges_9
1	2	996	(20,30]	2	0	996	1	3	3		0	996	1	FALSE	FALSE	FALSE	FALSE	FALSE	FALSE	FALSE	FALSE	FALSE	FALSE	FALSE	FALSE	FALSE	FALSE	FALSE	0	1		1	2		1		2		2		TRUE	TRUE	FALSE	TRUE	TRUE	FALSE	FALSE	FALSE	FALSE
2	1	996	(30,40]	1	0	996	1	3	2		0	996	1	FALSE	FALSE	FALSE	FALSE	FALSE	FALSE	FALSE	FALSE	FALSE	FALSE	FALSE	FALSE	FALSE	FALSE	FALSE	0	1		1	1		1		1		1		TRUE	FALSE	FALSE	FALSE	TRUE	FALSE	FALSE	FALSE	FALSE
3	2	996	(50,60]	2	0	996	1	3	3		0	996	1	FALSE	FALSE	FALSE	FALSE	FALSE	FALSE	FALSE	FALSE	FALSE	FALSE	FALSE	FALSE	FALSE	FALSE	FALSE	0	1		1	1		1		1		1		TRUE	TRUE	TRUE	TRUE	FALSE	TRUE	FALSE	TRUE	FALSE
4	2	996	(10,20]	2	0	996	1	3	1		1	996	1	FALSE	FALSE	FALSE	FALSE	FALSE	FALSE	FALSE	FALSE	FALSE	FALSE	FALSE	FALSE	FALSE	FALSE	FALSE	1	1		1	1		1		1		1		TRUE	TRUE	FALSE	TRUE	TRUE	FALSE	FALSE	FALSE	TRUE
5	2	996	(20,30]	1	0	996	1	3	2		1	996	1	FALSE	FALSE	FALSE	FALSE	FALSE	FALSE	FALSE	FALSE	FALSE	FALSE	FALSE	FALSE	FALSE	FALSE	FALSE	0	1		1	2		3		997		997		TRUE	TRUE	FALSE	FALSE	TRUE	TRUE	FALSE	FALSE	FALSE
6	2	996	(50,60]	2	0	996	1	3	2		0	996	1	FALSE	FALSE	FALSE	FALSE	FALSE	FALSE	FALSE	FALSE	FALSE	FALSE	FALSE	FALSE	FALSE	FALSE	FALSE	0	1		1	2		1		1		1		TRUE	TRUE	FALSE	TRUE	TRUE	FALSE	FALSE	FALSE	FALSE
7	2	996	(30,40]	2	0	996	1	3	2		0	996	1	FALSE	FALSE	FALSE	FALSE	FALSE	FALSE	FALSE	FALSE	FALSE	FALSE	FALSE	FALSE	FALSE	FALSE	FALSE	0	1		1	1		1		1		1		TRUE	TRUE	TRUE	TRUE	TRUE	TRUE	TRUE	TRUE	TRUE
8	998	996	(20,30]	2	0	996	1	3	3		1	996	1	FALSE	FALSE	FALSE	FALSE	FALSE	FALSE	FALSE	FALSE	FALSE	FALSE	FALSE	FALSE	FALSE	FALSE	FALSE	0	1		1	1		1		1		1		TRUE	TRUE	FALSE	TRUE	TRUE	FALSE	FALSE	FALSE	TRUE
9	2	996	(40,50]	2	0	996	1	2	2		1	996	1	FALSE	FALSE	FALSE	FALSE	FALSE	FALSE	FALSE	FALSE	FALSE	FALSE	FALSE	FALSE	FALSE	FALSE	FALSE	0	1		1	3		1		2		1		TRUE	FALSE	FALSE	FALSE	FALSE	FALSE	FALSE	FALSE	FALSE
10	1	996	(40,50]	2	0	996	1	3	1		0	996	1	FALSE	FALSE	FALSE	FALSE	FALSE	FALSE	FALSE	FALSE	FALSE	FALSE	FALSE	FALSE	FALSE	FALSE	FALSE	0	1		1	1		1		1		1		FALSE	TRUE	FALSE	TRUE	TRUE	FALSE	TRUE	FALSE	TRUE
11	2	996	(30,40]	2	0	996	1	3	2		1	996	1	FALSE	FALSE	FALSE	FALSE	FALSE	FALSE	FALSE	FALSE	FALSE	FALSE	FALSE	FALSE	FALSE	FALSE	FALSE	0	1		1	1		1		1		1		TRUE	TRUE	FALSE	TRUE	FALSE	FALSE	FALSE	FALSE	TRUE
12	2	996	(20,30]	2	0	996	1	2	2		0	996	1	FALSE	FALSE	FALSE	FALSE	FALSE	FALSE	FALSE	FALSE	FALSE	FALSE	FALSE	FALSE	FALSE	FALSE	FALSE	0	2		1	2		2		2		2		FALSE	TRUE	FALSE	FALSE	TRUE	FALSE	FALSE	FALSE	FALSE
13	2	996	(50,60]	2	0	996	1	3	2		0	996	1	FALSE	FALSE	FALSE	FALSE	FALSE	FALSE	FALSE	FALSE	FALSE	FALSE	FALSE	FALSE	FALSE	FALSE	FALSE	1	1		2	1		2		1		1		TRUE	TRUE	FALSE	TRUE	FALSE	FALSE	FALSE	TRUE	TRUE
14	1	996	(20,30]	1	0	996	1	3	2		0	996	1	FALSE	FALSE	FALSE	FALSE	FALSE	FALSE	FALSE	FALSE	FALSE	FALSE	FALSE	FALSE	FALSE	FALSE	FALSE	0	1		1	1		1		1		1		FALSE	TRUE	TRUE	TRUE	TRUE	FALSE	FALSE	FALSE	FALSE
15	2	996	(10,20]	2	0	996	1	1	1		0	996	1	FALSE	FALSE	FALSE	FALSE	FALSE	FALSE	FALSE	FALSE	FALSE	FALSE	FALSE	FALSE	FALSE	FALSE	FALSE	0	4	perquè no són del tot fiables	3	2		4	no és del tot fiable	1		4		FALSE	FALSE	FALSE	TRUE	TRUE	FALSE	FALSE	FALSE	FALSE
16	2	996	(40,50]	1	1	4	1	3	2		1	996	1	FALSE	FALSE	FALSE	FALSE	FALSE	FALSE	FALSE	FALSE	FALSE	FALSE	FALSE	FALSE	FALSE	FALSE	FALSE	0	1		2	1		1		1		1		TRUE	TRUE	TRUE	TRUE	TRUE	TRUE	FALSE	TRUE	TRUE
17	1	996	(10,20]	2	0	996	1	2	2		1	996	1	FALSE	FALSE	FALSE	FALSE	FALSE	FALSE	FALSE	FALSE	FALSE	FALSE	FALSE	FALSE	FALSE	FALSE	FALSE	0	1		3	2		2		1		1		TRUE	TRUE	TRUE	TRUE	FALSE	TRUE	FALSE	TRUE	TRUE
18	2	996	(40,50]	2	0	996	1	3	2		0	996	1	FALSE	FALSE	FALSE	FALSE	FALSE	FALSE	FALSE	FALSE	FALSE	FALSE	FALSE	FALSE	FALSE	FALSE	FALSE	0	2		1	1		2		1		3		TRUE	TRUE	FALSE	TRUE	TRUE	FALSE	FALSE	FALSE	TRUE
19	1	996	(60,70]	1	0	996	1	3	2		0	996	1	FALSE	FALSE	FALSE	FALSE	FALSE	FALSE	FALSE	FALSE	FALSE	FALSE	FALSE	FALSE	FALSE	FALSE	FALSE	0	1		2	1		2		1		1		TRUE	TRUE	TRUE	FALSE	FALSE	FALSE	FALSE	FALSE	FALSE
20	2	996	(40,50]	2	1	7	1	3	2		0	996	1	FALSE	FALSE	FALSE	FALSE	FALSE	FALSE	FALSE	FALSE	FALSE	FALSE	FALSE	FALSE	FALSE	FALSE	FALSE	1	3		2	3		3		2		2		TRUE	FALSE	FALSE	FALSE	TRUE	FALSE	FALSE	FALSE	TRUE
21	2	996	(50,60]	2	0	996	1	3	3		0	996	1	FALSE	FALSE	FALSE	FALSE	FALSE	FALSE	FALSE	FALSE	FALSE	FALSE	FALSE	FALSE	FALSE	FALSE	FALSE	0	1		3	1		4		1		4		FALSE	TRUE	FALSE	TRUE	TRUE	FALSE	FALSE	FALSE	FALSE
22	2	996	(50,60]	2	0	996	1	3	2		0	996	1	FALSE	FALSE	FALSE	FALSE	FALSE	FALSE	FALSE	FALSE	FALSE	FALSE	FALSE	FALSE	FALSE	FALSE	FALSE	1	1		1	1		1		1		1		TRUE	TRUE	TRUE	TRUE	FALSE	FALSE	TRUE	TRUE	TRUE
23	1	996	(20,30]	2	0	996	1	2	2		0	996	1	FALSE	FALSE	FALSE	FALSE	FALSE	FALSE	FALSE	FALSE	FALSE	FALSE	FALSE	FALSE	FALSE	FALSE	FALSE	0	1		1	1		1		1		1		FALSE	TRUE	TRUE	TRUE	FALSE	FALSE	TRUE	FALSE	FALSE
24	2	996	(40,50]	1	0	996	1	3	2		0	996	1	FALSE	FALSE	FALSE	FALSE	FALSE	FALSE	FALSE	FALSE	FALSE	FALSE	FALSE	FALSE	FALSE	FALSE	FALSE	0	1		2	3		1		1		1		FALSE	TRUE	TRUE	TRUE	TRUE	FALSE	FALSE	TRUE	TRUE
25	2	996	(30,40]	2	0	996	1	3	2		0	996	1	FALSE	FALSE	FALSE	FALSE	FALSE	FALSE	FALSE	FALSE	FALSE	FALSE	FALSE	FALSE	FALSE	FALSE	FALSE	0	1		1	1		1		1		1		TRUE	FALSE	FALSE	TRUE	TRUE	FALSE	FALSE	FALSE	TRUE
26	2	996	(20,30]	2	0	996	1	3	2		0	996	1	FALSE	FALSE	FALSE	FALSE	FALSE	FALSE	FALSE	FALSE	FALSE	FALSE	FALSE	FALSE	FALSE	FALSE	FALSE	0	1		1	1		1		1		1		FALSE	FALSE	FALSE	TRUE	TRUE	FALSE	FALSE	FALSE	FALSE
27	2	996	(30,40]	2	0	996	1	3	3		0	996	1	FALSE	FALSE	FALSE	FALSE	FALSE	FALSE	FALSE	FALSE	FALSE	FALSE	FALSE	FALSE	FALSE	FALSE	FALSE	0	1		1	1		1		1		1		TRUE	TRUE	TRUE	TRUE	TRUE	FALSE	FALSE	FALSE	FALSE
28	2	996	(40,50]	2	1	3	1	3	2		0	996	1	FALSE	FALSE	FALSE	FALSE	FALSE	FALSE	FALSE	FALSE	FALSE	FALSE	FALSE	FALSE	FALSE	FALSE	FALSE	0	2		1	1		2		1		1		TRUE	FALSE	FALSE	TRUE	FALSE	FALSE	FALSE	FALSE	TRUE
29	2	996	(60,70]	1	0	996	1	2	2		1	996	1	FALSE	FALSE	FALSE	FALSE	FALSE	FALSE	FALSE	FALSE	FALSE	FALSE	FALSE	FALSE	FALSE	FALSE	FALSE	1	2		3	3		2		2		2		TRUE	TRUE	TRUE	TRUE	TRUE	FALSE	TRUE	FALSE	TRUE
30	2	996	(30,40]	2	0	996	1	3	3		0	996	1	FALSE	FALSE	FALSE	FALSE	FALSE	FALSE	FALSE	FALSE	FALSE	FALSE	FALSE	FALSE	FALSE	FALSE	FALSE	0	1		1	1		2		1		1		TRUE	TRUE	TRUE	TRUE	TRUE	FALSE	TRUE	TRUE	TRUE
31	1	996	(30,40]	2	0	996	1	3	2		0	996	1	FALSE	FALSE	FALSE	FALSE	FALSE	FALSE	FALSE	FALSE	FALSE	FALSE	FALSE	FALSE	FALSE	FALSE	FALSE	0	1		1	1		1		1		1		TRUE	TRUE	FALSE	TRUE	TRUE	FALSE	FALSE	TRUE	TRUE
32	2	996	(30,40]	1	1	8	1	3	2		1	996	1	FALSE	FALSE	FALSE	FALSE	FALSE	FALSE	FALSE	FALSE	FALSE	FALSE	FALSE	FALSE	FALSE	FALSE	FALSE	0	2		2	1		2		1		1		TRUE	TRUE	TRUE	TRUE	TRUE	FALSE	FALSE	FALSE	FALSE
33	1	996	(50,60]	2	0	996	1	3	1		0	996	1	FALSE	FALSE	FALSE	FALSE	FALSE	FALSE	FALSE	FALSE	FALSE	FALSE	FALSE	FALSE	FALSE	FALSE	FALSE	0	1		1	1		2		1		1		TRUE	TRUE	FALSE	TRUE	TRUE	FALSE	FALSE	TRUE	TRUE
34	2	996	(30,40]	2	0	996	1	2	1		0	996	1	FALSE	FALSE	FALSE	FALSE	FALSE	FALSE	FALSE	FALSE	FALSE	FALSE	FALSE	FALSE	FALSE	FALSE	FALSE	0	1		1	1		1		1		1		TRUE	TRUE	FALSE	TRUE	FALSE	FALSE	FALSE	FALSE	FALSE
35	2	996	(40,50]	2	0	996	1	3	2		0	996	1	FALSE	FALSE	FALSE	FALSE	FALSE	FALSE	FALSE	FALSE	FALSE	FALSE	FALSE	FALSE	FALSE	FALSE	FALSE	0	1		1	1		1		1		1		TRUE	TRUE	FALSE	TRUE	FALSE	FALSE	FALSE	FALSE	TRUE
36	2	996	(40,50]	1	0	996	1	3	2		0	996	1	FALSE	FALSE	FALSE	FALSE	FALSE	FALSE	FALSE	FALSE	FALSE	FALSE	FALSE	FALSE	FALSE	FALSE	FALSE	0	1		1	1		2		1		1		TRUE	TRUE	TRUE	TRUE	FALSE	FALSE	FALSE	TRUE	FALSE
37	2	996	(40,50]	2	0	996	1	3	2		0	996	1	FALSE	FALSE	FALSE	FALSE	FALSE	FALSE	FALSE	FALSE	FALSE	FALSE	FALSE	FALSE	FALSE	FALSE	FALSE	0	2		1	1		2		1		1		TRUE	TRUE	TRUE	TRUE	TRUE	TRUE	FALSE	TRUE	TRUE
38	2	996	(50,60]	2	0	996	1	1	1		0	996	1	FALSE	FALSE	FALSE	FALSE	FALSE	FALSE	FALSE	FALSE	FALSE	FALSE	FALSE	FALSE	FALSE	FALSE	FALSE	0	1		1	1		1		1		2		TRUE	TRUE	FALSE	FALSE	TRUE	FALSE	FALSE	FALSE	FALSE
39	2	996	(30,40]	2	0	996	1	1	1		0	996	1	FALSE	FALSE	FALSE	FALSE	FALSE	FALSE	FALSE	FALSE	FALSE	FALSE	FALSE	FALSE	FALSE	FALSE	FALSE	0	1		1	1		2		1		1		TRUE	TRUE	FALSE	TRUE	TRUE	FALSE	FALSE	FALSE	FALSE
40	2	996	(40,50]	2	1	7	1	3	2		0	996	1	FALSE	FALSE	FALSE	FALSE	FALSE	FALSE	FALSE	FALSE	FALSE	FALSE	FALSE	FALSE	FALSE	FALSE	FALSE	1	1		1	1		1		1		1		TRUE	TRUE	FALSE	TRUE	TRUE	FALSE	FALSE	FALSE	FALSE
41	2	996	(40,50]	2	0	996	1	3	2		0	996	1	FALSE	FALSE	FALSE	FALSE	FALSE	FALSE	FALSE	FALSE	FALSE	FALSE	FALSE	FALSE	FALSE	FALSE	FALSE	0	1		1	1		1		1		1		FALSE	TRUE	FALSE	FALSE	FALSE	FALSE	FALSE	FALSE	FALSE
42	2	996	(40,50]	2	0	996	1	3	2		0	996	1	FALSE	FALSE	FALSE	FALSE	FALSE	FALSE	FALSE	FALSE	FALSE	FALSE	FALSE	FALSE	FALSE	FALSE	FALSE	0	1		1	1		2		1		1		TRUE	TRUE	FALSE	TRUE	FALSE	FALSE	FALSE	FALSE	FALSE
43	2	996	(40,50]	2	0	996	1	3	2		0	996	1	FALSE	FALSE	FALSE	FALSE	FALSE	FALSE	FALSE	FALSE	FALSE	FALSE	FALSE	FALSE	FALSE	FALSE	FALSE	0	1		1	1		1		1		1		TRUE	TRUE	FALSE	TRUE	TRUE	FALSE	FALSE	FALSE	TRUE
44	2	996	(20,30]	2	0	996	1	3	3		1	996	1	FALSE	FALSE	FALSE	FALSE	FALSE	FALSE	FALSE	FALSE	FALSE	FALSE	FALSE	FALSE	FALSE	FALSE	FALSE	1	3		2	3		4	perquè es més fiable la pcr i perquè el resultat pot esser negatiu en aquell moment però positiu l'endemà.	2		2		FALSE	TRUE	FALSE	TRUE	FALSE	FALSE	FALSE	FALSE	TRUE
45	2	996	(40,50]	2	0	996	1	3	2		0	996	1	FALSE	FALSE	FALSE	FALSE	FALSE	FALSE	FALSE	FALSE	FALSE	FALSE	FALSE	FALSE	FALSE	FALSE	FALSE	0	1		2	2		2		1		1		TRUE	TRUE	FALSE	TRUE	TRUE	FALSE	TRUE	FALSE	FALSE
46	1	996	(20,30]	2	0	996	1	3	2		0	996	1	FALSE	FALSE	FALSE	FALSE	FALSE	FALSE	FALSE	FALSE	FALSE	FALSE	FALSE	FALSE	FALSE	FALSE	FALSE	0	1		1	1		1		1		2		TRUE	TRUE	FALSE	FALSE	TRUE	FALSE	FALSE	FALSE	TRUE
47	2	996	(40,50]	2	1	2	1	3	2		0	996	1	FALSE	FALSE	FALSE	FALSE	FALSE	FALSE	FALSE	FALSE	FALSE	FALSE	FALSE	FALSE	FALSE	FALSE	FALSE	0	1		1	1		1		1		1		TRUE	TRUE	TRUE	TRUE	TRUE	TRUE	TRUE	TRUE	TRUE
48	1	996	(60,70]	2	0	996	1	1	1		0	996	1	FALSE	FALSE	FALSE	FALSE	FALSE	FALSE	FALSE	FALSE	FALSE	FALSE	FALSE	FALSE	FALSE	FALSE	FALSE	0	1		2	1		1		1		1		TRUE	TRUE	FALSE	FALSE	FALSE	FALSE	FALSE	TRUE	FALSE
49	2	996	(30,40]	2	0	996	1	3	2		0	996	1	FALSE	FALSE	FALSE	FALSE	FALSE	FALSE	FALSE	FALSE	FALSE	FALSE	FALSE	FALSE	FALSE	FALSE	FALSE	0	1		1	1		1		1		1		TRUE	TRUE	FALSE	TRUE	TRUE	FALSE	FALSE	TRUE	TRUE
50	2	996	(30,40]	2	1	5	0	996	996		996	0	1	FALSE	FALSE	FALSE	FALSE	FALSE	FALSE	FALSE	FALSE	FALSE	FALSE	FALSE	FALSE	FALSE	FALSE	FALSE	0	1		1	1		1		1		1		TRUE	TRUE	FALSE	TRUE	TRUE	FALSE	FALSE	TRUE	TRUE
51	2	996	(20,30]	2	0	996	1	2	2		0	996	1	FALSE	FALSE	FALSE	FALSE	FALSE	FALSE	FALSE	FALSE	FALSE	FALSE	FALSE	FALSE	FALSE	FALSE	FALSE	0	1		1	2		3		1		1		TRUE	TRUE	TRUE	TRUE	TRUE	FALSE	TRUE	TRUE	TRUE
52	2	996	(30,40]	2	1	7	1	3	2		1	996	1	FALSE	FALSE	FALSE	FALSE	FALSE	FALSE	FALSE	FALSE	FALSE	FALSE	FALSE	FALSE	FALSE	FALSE	FALSE	0	1		1	3		3		2		2		TRUE	TRUE	FALSE	TRUE	TRUE	FALSE	FALSE	TRUE	FALSE
53	2	996	(50,60]	2	0	996	1	2	1		0	996	1	FALSE	FALSE	FALSE	FALSE	FALSE	FALSE	FALSE	FALSE	FALSE	FALSE	FALSE	FALSE	FALSE	FALSE	FALSE	0	1		1	1		1		1		1		TRUE	TRUE	FALSE	TRUE	TRUE	FALSE	FALSE	FALSE	FALSE
54	2	996	(30,40]	2	0	996	1	3	2		0	996	1	FALSE	FALSE	FALSE	FALSE	FALSE	FALSE	FALSE	FALSE	FALSE	FALSE	FALSE	FALSE	FALSE	FALSE	FALSE	1	2		1	2		2		1		1		TRUE	TRUE	FALSE	TRUE	FALSE	FALSE	FALSE	FALSE	TRUE
55	2	996	(40,50]	2	0	996	1	3	2		0	996	1	FALSE	FALSE	FALSE	FALSE	FALSE	FALSE	FALSE	FALSE	FALSE	FALSE	FALSE	FALSE	FALSE	FALSE	FALSE	0	1		2	2		2		1		1		TRUE	TRUE	TRUE	TRUE	TRUE	TRUE	FALSE	FALSE	TRUE
56	2	996	(60,70]	1	0	996	1	3	1		0	996	1	FALSE	FALSE	FALSE	FALSE	FALSE	FALSE	FALSE	FALSE	FALSE	FALSE	FALSE	FALSE	FALSE	FALSE	FALSE	0	1		1	1		1		1		1		TRUE	TRUE	TRUE	TRUE	TRUE	FALSE	FALSE	FALSE	TRUE
57	2	996	(40,50]	2	1	2	1	2	3		0	996	1	FALSE	FALSE	FALSE	FALSE	FALSE	FALSE	FALSE	FALSE	FALSE	FALSE	FALSE	FALSE	FALSE	FALSE	FALSE	0	1		1	1		1		1		1		TRUE	TRUE	FALSE	TRUE	FALSE	FALSE	FALSE	FALSE	FALSE
58	2	996	(20,30]	2	0	996	1	3	3		0	996	1	FALSE	FALSE	FALSE	FALSE	FALSE	FALSE	FALSE	FALSE	FALSE	FALSE	FALSE	FALSE	FALSE	FALSE	FALSE	0	1		1	1		1		1		1		TRUE	TRUE	TRUE	TRUE	TRUE	TRUE	TRUE	TRUE	TRUE
59	2	996	(30,40]	2	0	996	1	3	2		0	996	1	FALSE	FALSE	FALSE	FALSE	FALSE	FALSE	FALSE	FALSE	FALSE	FALSE	FALSE	FALSE	FALSE	FALSE	FALSE	0	2		2	1		2		1		2		TRUE	TRUE	FALSE	FALSE	TRUE	FALSE	FALSE	FALSE	FALSE
60	2	996	(30,40]	2	1	2	1	1	1		0	996	1	FALSE	FALSE	FALSE	FALSE	FALSE	FALSE	FALSE	FALSE	FALSE	FALSE	FALSE	FALSE	FALSE	FALSE	FALSE	0	1		3	1		1		1		1		TRUE	TRUE	TRUE	TRUE	TRUE	TRUE	TRUE	TRUE	TRUE
61	2	996	(30,40]	2	1	5	1	3	2		1	996	1	FALSE	FALSE	FALSE	FALSE	FALSE	FALSE	FALSE	FALSE	FALSE	FALSE	FALSE	FALSE	FALSE	FALSE	FALSE	0	1		1	1		1		1		1		TRUE	TRUE	TRUE	TRUE	FALSE	FALSE	FALSE	TRUE	TRUE
62	2	996	(30,40]	2	1	5	1	3	2		0	996	1	FALSE	FALSE	FALSE	FALSE	FALSE	FALSE	FALSE	FALSE	FALSE	FALSE	FALSE	FALSE	FALSE	FALSE	FALSE	0	1		1	1		2		1		1		TRUE	FALSE	FALSE	TRUE	TRUE	FALSE	FALSE	FALSE	TRUE
63	2	996	(40,50]	2	0	996	1	3	2		0	996	1	FALSE	FALSE	FALSE	FALSE	FALSE	FALSE	FALSE	FALSE	FALSE	FALSE	FALSE	FALSE	FALSE	FALSE	FALSE	0	1		1	3		2		1		1		TRUE	TRUE	TRUE	TRUE	FALSE	FALSE	FALSE	FALSE	FALSE
64	2	996	(30,40]	2	1	8	1	3	2		0	996	1	FALSE	FALSE	FALSE	FALSE	FALSE	FALSE	FALSE	FALSE	FALSE	FALSE	FALSE	FALSE	FALSE	FALSE	FALSE	0	1		2	3		2		1		1		TRUE	TRUE	TRUE	TRUE	TRUE	FALSE	FALSE	TRUE	FALSE
65	1	996	(20,30]	2	0	996	1	2	1		0	996	1	FALSE	FALSE	FALSE	FALSE	FALSE	FALSE	FALSE	FALSE	FALSE	FALSE	FALSE	FALSE	FALSE	FALSE	FALSE	0	1		1	2		2		1		1		TRUE	TRUE	TRUE	TRUE	FALSE	FALSE	TRUE	TRUE	TRUE
66	2	996	(50,60]	1	0	996	1	3	2		0	996	1	FALSE	FALSE	FALSE	FALSE	FALSE	FALSE	FALSE	FALSE	FALSE	FALSE	FALSE	FALSE	FALSE	FALSE	FALSE	0	1		1	1		1		1		1		TRUE	TRUE	FALSE	TRUE	FALSE	FALSE	FALSE	FALSE	FALSE
67	2	996	(40,50]	2	1	0	1	2	3		0	996	1	FALSE	FALSE	FALSE	FALSE	FALSE	FALSE	FALSE	FALSE	FALSE	FALSE	FALSE	FALSE	FALSE	FALSE	FALSE	0	1		2	1		2		2		2		TRUE	TRUE	TRUE	FALSE	FALSE	FALSE	FALSE	FALSE	FALSE
68	2	996	(40,50]	2	0	996	1	3	2		0	996	1	FALSE	FALSE	FALSE	FALSE	FALSE	FALSE	FALSE	FALSE	FALSE	FALSE	FALSE	FALSE	FALSE	FALSE	FALSE	0	1		1	1		1		1		1		TRUE	TRUE	TRUE	TRUE	TRUE	TRUE	FALSE	FALSE	FALSE
69	2	996	(30,40]	2	0	996	1	3	3		0	996	1	FALSE	FALSE	FALSE	FALSE	FALSE	FALSE	FALSE	FALSE	FALSE	FALSE	FALSE	FALSE	FALSE	FALSE	FALSE	0	1		2	1		2		1		1		TRUE	TRUE	TRUE	TRUE	TRUE	TRUE	FALSE	FALSE	FALSE
70	1	996	(50,60]	2	0	996	1	2	2		0	996	1	FALSE	FALSE	FALSE	FALSE	FALSE	FALSE	FALSE	FALSE	FALSE	FALSE	FALSE	FALSE	FALSE	FALSE	FALSE	0	1		1	1		1		1		1		TRUE	FALSE	FALSE	TRUE	TRUE	FALSE	FALSE	FALSE	TRUE
71	2	996	(40,50]	2	1	2	1	2	3		0	996	1	FALSE	FALSE	FALSE	FALSE	FALSE	FALSE	FALSE	FALSE	FALSE	FALSE	FALSE	FALSE	FALSE	FALSE	FALSE	1	1		1	3		2		1		2		FALSE	TRUE	FALSE	TRUE	TRUE	FALSE	TRUE	TRUE	TRUE
72	2	996	(40,50]	2	0	996	1	3	2		0	996	1	FALSE	FALSE	FALSE	FALSE	FALSE	FALSE	FALSE	FALSE	FALSE	FALSE	FALSE	FALSE	FALSE	FALSE	FALSE	0	1		1	1		1		1		1		TRUE	TRUE	FALSE	TRUE	FALSE	FALSE	FALSE	FALSE	TRUE
73	2	996	(30,40]	2	0	996	1	3	2		0	996	1	FALSE	FALSE	FALSE	FALSE	FALSE	FALSE	FALSE	FALSE	FALSE	FALSE	FALSE	FALSE	FALSE	FALSE	FALSE	0	1		1	1		2		1		1		TRUE	FALSE	FALSE	TRUE	TRUE	TRUE	FALSE	FALSE	TRUE
74	2	996	(40,50]	2	0	996	1	2	1		0	996	1	FALSE	FALSE	FALSE	FALSE	FALSE	FALSE	FALSE	FALSE	FALSE	FALSE	FALSE	FALSE	FALSE	FALSE	FALSE	0	1		2	1		1		1		1		TRUE	TRUE	FALSE	TRUE	TRUE	FALSE	FALSE	FALSE	FALSE
75	2	996	(30,40]	1	1	8	1	3	2		0	996	1	FALSE	FALSE	FALSE	FALSE	FALSE	FALSE	FALSE	FALSE	FALSE	FALSE	FALSE	FALSE	FALSE	FALSE	FALSE	0	3		1	2		4		4		4		FALSE	FALSE	TRUE	TRUE	FALSE	FALSE	FALSE	FALSE	FALSE
76	1	996	(20,30]	2	0	996	1	3	2		0	996	1	FALSE	FALSE	FALSE	FALSE	FALSE	FALSE	FALSE	FALSE	FALSE	FALSE	FALSE	FALSE	FALSE	FALSE	FALSE	0	3		1	2		3		2		2		TRUE	TRUE	FALSE	TRUE	TRUE	FALSE	TRUE	TRUE	TRUE
77	2	996	(30,40]	1	1	2	1	2	2		0	996	1	FALSE	FALSE	FALSE	FALSE	FALSE	FALSE	FALSE	FALSE	FALSE	FALSE	FALSE	FALSE	FALSE	FALSE	FALSE	0	1		1	1		1		1		1		TRUE	TRUE	FALSE	TRUE	TRUE	TRUE	FALSE	FALSE	FALSE
78	1	996	(20,30]	2	1	1	1	3	2		0	996	1	FALSE	FALSE	FALSE	FALSE	FALSE	FALSE	FALSE	FALSE	FALSE	FALSE	FALSE	FALSE	FALSE	FALSE	FALSE	0	1		1	1		1		1		1		TRUE	TRUE	TRUE	TRUE	FALSE	FALSE	FALSE	TRUE	FALSE
79	2	996	(30,40]	1	0	996	1	3	2		0	996	1	FALSE	FALSE	FALSE	FALSE	FALSE	FALSE	FALSE	FALSE	FALSE	FALSE	FALSE	FALSE	FALSE	FALSE	FALSE	0	1		1	1		1		1		1		TRUE	TRUE	TRUE	TRUE	TRUE	FALSE	FALSE	TRUE	TRUE
80	2	996	(50,60]	1	0	996	1	3	2		0	996	1	FALSE	FALSE	FALSE	FALSE	FALSE	FALSE	FALSE	FALSE	FALSE	FALSE	FALSE	FALSE	FALSE	FALSE	FALSE	0	1		2	1		1		1		1		FALSE	TRUE	FALSE	FALSE	FALSE	FALSE	FALSE	FALSE	FALSE
81	2	996	(30,40]	2	0	996	1	2	1		0	996	1	FALSE	FALSE	FALSE	FALSE	FALSE	FALSE	FALSE	FALSE	FALSE	FALSE	FALSE	FALSE	FALSE	FALSE	FALSE	0	3		1	2		3		2		2		FALSE	TRUE	FALSE	TRUE	FALSE	FALSE	FALSE	FALSE	FALSE
82	2	996	(30,40]	2	1	2	1	3	3		0	996	1	FALSE	FALSE	FALSE	FALSE	FALSE	FALSE	FALSE	FALSE	FALSE	FALSE	FALSE	FALSE	FALSE	FALSE	FALSE	0	3		1	3		4		1		1		TRUE	TRUE	FALSE	TRUE	FALSE	FALSE	FALSE	FALSE	FALSE
83	2	996	(50,60]	1	0	996	1	3	1		0	996	1	FALSE	FALSE	FALSE	FALSE	FALSE	FALSE	FALSE	FALSE	FALSE	FALSE	FALSE	FALSE	FALSE	FALSE	FALSE	0	1		1	1		1		1		1		TRUE	TRUE	FALSE	TRUE	FALSE	FALSE	FALSE	FALSE	FALSE
84	2	996	(40,50]	2	0	996	1	3	3		0	996	1	FALSE	FALSE	FALSE	FALSE	FALSE	FALSE	FALSE	FALSE	FALSE	FALSE	FALSE	FALSE	FALSE	FALSE	FALSE	0	1		1	1		1		1		1		TRUE	TRUE	TRUE	TRUE	FALSE	FALSE	FALSE	FALSE	TRUE
85	1	996	(40,50]	1	0	996	1	3	2		0	996	1	FALSE	FALSE	FALSE	FALSE	FALSE	FALSE	FALSE	FALSE	FALSE	FALSE	FALSE	FALSE	FALSE	FALSE	FALSE	0	1		2	2		1		2		2		TRUE	TRUE	FALSE	TRUE	FALSE	FALSE	FALSE	TRUE	TRUE
86	2	996	(30,40]	1	0	996	1	3	2		0	996	1	FALSE	FALSE	FALSE	FALSE	FALSE	FALSE	FALSE	FALSE	FALSE	FALSE	FALSE	FALSE	FALSE	FALSE	FALSE	0	1		1	1		1		1		1		TRUE	TRUE	TRUE	TRUE	FALSE	FALSE	FALSE	TRUE	TRUE
87	2	996	(30,40]	2	0	996	1	3	2		0	996	1	FALSE	FALSE	FALSE	FALSE	FALSE	FALSE	FALSE	FALSE	FALSE	FALSE	FALSE	FALSE	FALSE	FALSE	FALSE	0	997		2	1		997		1		1		FALSE	TRUE	FALSE	TRUE	TRUE	FALSE	FALSE	FALSE	FALSE
88	2	996	(30,40]	2	0	996	1	3	2		0	996	1	FALSE	FALSE	FALSE	FALSE	FALSE	FALSE	FALSE	FALSE	FALSE	FALSE	FALSE	FALSE	FALSE	FALSE	FALSE	0	1		1	1		1		1		1		TRUE	TRUE	FALSE	TRUE	FALSE	FALSE	FALSE	TRUE	TRUE
89	2	996	(30,40]	1	0	996	1	3	2		0	996	1	FALSE	FALSE	FALSE	FALSE	FALSE	FALSE	FALSE	FALSE	FALSE	FALSE	FALSE	FALSE	FALSE	FALSE	FALSE	0	1		3	2		2		1		2		TRUE	TRUE	TRUE	TRUE	TRUE	FALSE	FALSE	FALSE	TRUE
90	2	996	(40,50]	2	0	996	1	3	2		0	996	1	FALSE	FALSE	FALSE	FALSE	FALSE	FALSE	FALSE	FALSE	FALSE	FALSE	FALSE	FALSE	FALSE	FALSE	FALSE	0	1		1	3		1		1		1		TRUE	TRUE	TRUE	TRUE	FALSE	TRUE	FALSE	TRUE	TRUE
91	2	996	(30,40]	2	0	996	1	3	2		0	996	1	FALSE	FALSE	FALSE	FALSE	FALSE	FALSE	FALSE	FALSE	FALSE	FALSE	FALSE	FALSE	FALSE	FALSE	FALSE	0	1		1	1		2		1		2		FALSE	TRUE	FALSE	FALSE	TRUE	FALSE	FALSE	FALSE	FALSE
92	2	996	(40,50]	1	0	996	1	3	2		0	996	1	FALSE	FALSE	FALSE	FALSE	FALSE	FALSE	FALSE	FALSE	FALSE	FALSE	FALSE	FALSE	FALSE	FALSE	FALSE	0	1		1	1		1		1		1		TRUE	TRUE	TRUE	TRUE	TRUE	FALSE	FALSE	FALSE	FALSE
93	2	996	(20,30]	2	1	4	1	2	1		0	996	1	FALSE	FALSE	FALSE	FALSE	FALSE	FALSE	FALSE	FALSE	FALSE	FALSE	FALSE	FALSE	FALSE	FALSE	FALSE	1	2		2	2		2		1		2		TRUE	TRUE	FALSE	TRUE	TRUE	FALSE	FALSE	TRUE	TRUE
94	2	996	(40,50]	2	0	996	1	2	2		0	996	1	FALSE	FALSE	FALSE	FALSE	FALSE	FALSE	FALSE	FALSE	FALSE	FALSE	FALSE	FALSE	FALSE	FALSE	FALSE	0	1		1	1		1		1		1		TRUE	TRUE	TRUE	TRUE	TRUE	FALSE	FALSE	TRUE	TRUE
95	1	996	(50,60]	2	0	996	1	3	2		0	996	1	FALSE	FALSE	FALSE	FALSE	FALSE	FALSE	FALSE	FALSE	FALSE	FALSE	FALSE	FALSE	FALSE	FALSE	FALSE	0	1		1	1		1		1		1		TRUE	TRUE	TRUE	TRUE	FALSE	FALSE	FALSE	FALSE	FALSE
96	1	996	(20,30]	2	0	996	1	3	2		0	996	1	FALSE	FALSE	FALSE	FALSE	FALSE	FALSE	FALSE	FALSE	FALSE	FALSE	FALSE	FALSE	FALSE	FALSE	FALSE	0	1		2	3		2		1		2		TRUE	TRUE	FALSE	TRUE	FALSE	FALSE	FALSE	FALSE	TRUE
97	2	996	(30,40]	2	0	996	1	3	2		0	996	1	FALSE	FALSE	FALSE	FALSE	FALSE	FALSE	FALSE	FALSE	FALSE	FALSE	FALSE	FALSE	FALSE	FALSE	FALSE	0	1		1	1		2		1		1		TRUE	FALSE	FALSE	TRUE	FALSE	FALSE	FALSE	FALSE	TRUE
98	1	996	(50,60]	2	0	996	1	2	5	primera dosi astrazeneca i segona dosi pfizer	1	996	1	FALSE	FALSE	FALSE	FALSE	FALSE	FALSE	FALSE	FALSE	FALSE	FALSE	FALSE	FALSE	FALSE	FALSE	FALSE	1	1		2	2		1		1		1		TRUE	TRUE	FALSE	TRUE	TRUE	FALSE	FALSE	FALSE	TRUE
99	1	996	(40,50]	2	0	996	1	3	2		0	996	1	FALSE	FALSE	FALSE	FALSE	FALSE	FALSE	FALSE	FALSE	FALSE	FALSE	FALSE	FALSE	FALSE	FALSE	FALSE	1	1		2	1		1		1		1		TRUE	TRUE	FALSE	TRUE	TRUE	TRUE	FALSE	FALSE	FALSE
100	998	996	(40,50]	2	0	996	998	996	996		996	998	1	FALSE	FALSE	FALSE	FALSE	FALSE	FALSE	FALSE	FALSE	FALSE	FALSE	FALSE	FALSE	FALSE	FALSE	FALSE	998	1		2	1		2		1		1		TRUE	TRUE	FALSE	TRUE	TRUE	FALSE	FALSE	FALSE	TRUE
101	2	996	(30,40]	2	0	996	1	3	1		0	996	1	FALSE	FALSE	FALSE	FALSE	FALSE	FALSE	FALSE	FALSE	FALSE	FALSE	FALSE	FALSE	FALSE	FALSE	FALSE	0	3		2	1		2		1		1		FALSE	TRUE	FALSE	TRUE	TRUE	FALSE	FALSE	FALSE	FALSE
102	2	996	(20,30]	2	0	996	1	1	2		0	996	1	FALSE	FALSE	FALSE	FALSE	FALSE	FALSE	FALSE	FALSE	FALSE	FALSE	FALSE	FALSE	FALSE	FALSE	FALSE	0	1		1	1		1		1		2		TRUE	FALSE	FALSE	TRUE	TRUE	FALSE	FALSE	FALSE	TRUE
103	2	996	(40,50]	1	0	996	1	3	2		0	996	1	FALSE	FALSE	FALSE	FALSE	FALSE	FALSE	FALSE	FALSE	FALSE	FALSE	FALSE	FALSE	FALSE	FALSE	FALSE	0	1		1	1		1		1		1		TRUE	TRUE	TRUE	TRUE	TRUE	TRUE	TRUE	TRUE	TRUE
104	2	996	(40,50]	2	0	996	1	3	5	astraz - pfizer - moderna (una de cada)	0	996	1	FALSE	FALSE	FALSE	FALSE	FALSE	FALSE	FALSE	FALSE	FALSE	FALSE	FALSE	FALSE	FALSE	FALSE	FALSE	0	1		1	1		1		1		1		TRUE	TRUE	FALSE	TRUE	TRUE	FALSE	TRUE	TRUE	TRUE
105	1	996	(40,50]	2	0	996	1	3	2		0	996	1	FALSE	FALSE	FALSE	FALSE	FALSE	FALSE	FALSE	FALSE	FALSE	FALSE	FALSE	FALSE	FALSE	FALSE	FALSE	0	2		1	1		2		1		1		TRUE	TRUE	FALSE	TRUE	FALSE	FALSE	FALSE	FALSE	FALSE
106	1	996	(50,60]	2	0	996	1	3	2		1	996	1	FALSE	FALSE	FALSE	FALSE	FALSE	FALSE	FALSE	FALSE	FALSE	FALSE	FALSE	FALSE	FALSE	FALSE	FALSE	0	2		1	1		2		1		1		TRUE	TRUE	FALSE	TRUE	TRUE	FALSE	FALSE	FALSE	FALSE
107	2	996	(20,30]	2	0	996	1	1	1		0	996	1	FALSE	FALSE	FALSE	FALSE	FALSE	FALSE	FALSE	FALSE	FALSE	FALSE	FALSE	FALSE	FALSE	FALSE	FALSE	0	4	ja vaig fer-me un tar quan tenia símptomes i vaig donar negatiu. 3 dies després amb pcr vaig ser positiva	3	2		4	perque ja vaig fer-me un tar quan tenia símptomes i vaig donar negatiu. 3 dies després amb pcr era positiva.	2		4	si tens símptomes és fiable, sino no crec que sigui fiable.	TRUE	FALSE	FALSE	FALSE	FALSE	FALSE	FALSE	TRUE	FALSE
108	2	996	(30,40]	2	0	996	1	3	2		997	996	1	FALSE	FALSE	FALSE	FALSE	FALSE	FALSE	FALSE	FALSE	FALSE	FALSE	FALSE	FALSE	FALSE	FALSE	FALSE	0	1		1	1		3		1		3		FALSE	FALSE	FALSE	TRUE	TRUE	FALSE	FALSE	FALSE	FALSE
109	1	996	(50,60]	1	0	996	1	3	1		0	996	1	FALSE	FALSE	FALSE	FALSE	FALSE	FALSE	FALSE	FALSE	FALSE	FALSE	FALSE	FALSE	FALSE	FALSE	FALSE	0	1		1	1		1		1		1		TRUE	TRUE	FALSE	TRUE	TRUE	FALSE	FALSE	FALSE	FALSE
110	2	996	(50,60]	1	0	996	1	3	2		1	996	1	FALSE	FALSE	FALSE	FALSE	FALSE	FALSE	FALSE	FALSE	FALSE	FALSE	FALSE	FALSE	FALSE	FALSE	FALSE	0	1		1	1		1		1		1		TRUE	TRUE	TRUE	TRUE	TRUE	FALSE	FALSE	FALSE	TRUE
111	1	996	(30,40]	2	1	0	1	2	3		997	996	1	FALSE	FALSE	FALSE	FALSE	FALSE	FALSE	FALSE	FALSE	FALSE	FALSE	FALSE	FALSE	FALSE	FALSE	FALSE	0	2		2	2		2		1		1		FALSE	TRUE	TRUE	TRUE	TRUE	TRUE	FALSE	FALSE	TRUE
112	2	996	(60,70]	1	0	996	1	2	2		1	996	1	FALSE	FALSE	FALSE	FALSE	FALSE	FALSE	FALSE	FALSE	FALSE	FALSE	FALSE	FALSE	FALSE	FALSE	FALSE	1	1		1	1		1		1		1		FALSE	TRUE	TRUE	TRUE	TRUE	FALSE	FALSE	TRUE	TRUE
113	2	996	(40,50]	2	0	996	1	3	2		0	996	1	FALSE	FALSE	FALSE	FALSE	FALSE	FALSE	FALSE	FALSE	FALSE	FALSE	FALSE	FALSE	FALSE	FALSE	FALSE	0	2		1	1		2		1		1		TRUE	TRUE	TRUE	TRUE	TRUE	FALSE	FALSE	TRUE	TRUE
114	2	996	(40,50]	2	0	996	1	2	1		0	996	1	FALSE	FALSE	FALSE	FALSE	FALSE	FALSE	FALSE	FALSE	FALSE	FALSE	FALSE	FALSE	FALSE	FALSE	FALSE	0	1		1	1		1		1		1		TRUE	TRUE	FALSE	TRUE	TRUE	FALSE	FALSE	FALSE	TRUE
115	2	996	(30,40]	1	0	996	1	3	1		0	996	1	FALSE	FALSE	FALSE	FALSE	FALSE	FALSE	FALSE	FALSE	FALSE	FALSE	FALSE	FALSE	FALSE	FALSE	FALSE	0	2		2	2		2		1		1		TRUE	TRUE	FALSE	FALSE	TRUE	FALSE	FALSE	TRUE	FALSE
116	2	996	(40,50]	1	997	996	1	3	1		0	996	1	FALSE	FALSE	FALSE	FALSE	FALSE	FALSE	FALSE	FALSE	FALSE	FALSE	FALSE	FALSE	FALSE	FALSE	FALSE	0	1		2	2		1		2		1		TRUE	FALSE	FALSE	FALSE	FALSE	FALSE	FALSE	FALSE	FALSE
117	1	996	(40,50]	1	0	996	1	3	2		0	996	1	FALSE	FALSE	FALSE	FALSE	FALSE	FALSE	FALSE	FALSE	FALSE	FALSE	FALSE	FALSE	FALSE	FALSE	FALSE	0	1		2	2		2		2		2		TRUE	TRUE	TRUE	TRUE	TRUE	FALSE	TRUE	TRUE	TRUE
118	2	996	(40,50]	1	0	996	1	3	1		0	996	1	FALSE	FALSE	FALSE	FALSE	FALSE	FALSE	FALSE	FALSE	FALSE	FALSE	FALSE	FALSE	FALSE	FALSE	FALSE	0	1		1	1		2		1		1		TRUE	TRUE	FALSE	TRUE	TRUE	FALSE	FALSE	FALSE	FALSE
119	1	996	(40,50]	1	0	996	1	3	1		0	996	1	FALSE	FALSE	FALSE	FALSE	FALSE	FALSE	FALSE	FALSE	FALSE	FALSE	FALSE	FALSE	FALSE	FALSE	FALSE	0	1		1	1		1		1		1		TRUE	TRUE	FALSE	FALSE	FALSE	FALSE	FALSE	FALSE	FALSE
120	2	996	(50,60]	2	0	996	1	3	2		0	996	1	FALSE	FALSE	FALSE	FALSE	FALSE	FALSE	FALSE	FALSE	FALSE	FALSE	FALSE	FALSE	FALSE	FALSE	FALSE	1	1		3	1		1		1		1		FALSE	TRUE	FALSE	TRUE	FALSE	FALSE	FALSE	TRUE	FALSE
121	1	996	(40,50]	1	1	4	1	3	5	2 pfizer y la 3º moderna	0	996	1	FALSE	FALSE	FALSE	FALSE	FALSE	FALSE	FALSE	FALSE	FALSE	FALSE	FALSE	FALSE	FALSE	FALSE	FALSE	0	2		1	1		2		1		1		TRUE	TRUE	TRUE	TRUE	FALSE	FALSE	FALSE	FALSE	FALSE
122	2	996	(50,60]	2	0	996	1	3	2		0	996	1	FALSE	FALSE	FALSE	FALSE	FALSE	FALSE	FALSE	FALSE	FALSE	FALSE	FALSE	FALSE	FALSE	FALSE	FALSE	0	1		1	1		3		1		1		TRUE	TRUE	FALSE	TRUE	FALSE	FALSE	FALSE	FALSE	FALSE
123	1	996	(40,50]	2	0	996	1	3	2		0	996	1	FALSE	FALSE	FALSE	FALSE	FALSE	FALSE	FALSE	FALSE	FALSE	FALSE	FALSE	FALSE	FALSE	FALSE	FALSE	0	2		2	1		2		2		2		TRUE	TRUE	FALSE	TRUE	TRUE	FALSE	FALSE	FALSE	FALSE
124	2	996	(50,60]	2	0	996	1	3	2		0	996	1	FALSE	FALSE	FALSE	FALSE	FALSE	FALSE	FALSE	FALSE	FALSE	FALSE	FALSE	FALSE	FALSE	FALSE	FALSE	0	1		1	1		1		1		3		FALSE	TRUE	TRUE	TRUE	TRUE	FALSE	FALSE	FALSE	FALSE
125	2	996	(30,40]	1	0	996	1	3	2		1	996	1	FALSE	FALSE	FALSE	FALSE	FALSE	FALSE	FALSE	FALSE	FALSE	FALSE	FALSE	FALSE	FALSE	FALSE	FALSE	0	1		1	1		1		1		1		TRUE	TRUE	FALSE	TRUE	TRUE	FALSE	FALSE	TRUE	TRUE
126	2	996	(20,30]	2	1	8	1	2	1		0	996	1	FALSE	FALSE	FALSE	FALSE	FALSE	FALSE	FALSE	FALSE	FALSE	FALSE	FALSE	FALSE	FALSE	FALSE	FALSE	0	1		1	1		1		1		1		TRUE	TRUE	TRUE	TRUE	TRUE	TRUE	FALSE	TRUE	TRUE
127	2	996	(30,40]	2	1	5	1	1	1		0	996	1	FALSE	FALSE	FALSE	FALSE	FALSE	FALSE	FALSE	FALSE	FALSE	FALSE	FALSE	FALSE	FALSE	FALSE	FALSE	0	1		1	1		1		1		1		TRUE	TRUE	TRUE	TRUE	TRUE	FALSE	FALSE	TRUE	TRUE
128	2	996	(40,50]	2	0	996	1	3	2		0	996	1	FALSE	FALSE	FALSE	FALSE	FALSE	FALSE	FALSE	FALSE	FALSE	FALSE	FALSE	FALSE	FALSE	FALSE	FALSE	0	2		4	4		3		3		3		FALSE	TRUE	FALSE	FALSE	FALSE	FALSE	FALSE	FALSE	FALSE
129	1	996	(40,50]	2	1	0	1	3	2		0	996	1	FALSE	FALSE	FALSE	FALSE	FALSE	FALSE	FALSE	FALSE	FALSE	FALSE	FALSE	FALSE	FALSE	FALSE	FALSE	0	2		1	1		2		1		1		TRUE	TRUE	TRUE	TRUE	TRUE	FALSE	FALSE	TRUE	FALSE
130	2	996	(50,60]	2	1	2	1	3	2		0	996	1	FALSE	FALSE	FALSE	FALSE	FALSE	FALSE	FALSE	FALSE	FALSE	FALSE	FALSE	FALSE	FALSE	FALSE	FALSE	0	1		1	1		1		1		1		TRUE	TRUE	TRUE	TRUE	TRUE	FALSE	FALSE	TRUE	TRUE
131	2	996	(40,50]	2	0	996	1	3	2		0	996	1	FALSE	FALSE	FALSE	FALSE	FALSE	FALSE	FALSE	FALSE	FALSE	FALSE	FALSE	FALSE	FALSE	FALSE	FALSE	0	997		1	1		1		1		1		TRUE	FALSE	TRUE	TRUE	TRUE	FALSE	FALSE	TRUE	FALSE
132	2	996	(50,60]	1	1	5	1	3	2		1	996	1	FALSE	FALSE	FALSE	FALSE	FALSE	FALSE	FALSE	FALSE	FALSE	FALSE	FALSE	FALSE	FALSE	FALSE	FALSE	0	1		1	1		1		1		1		TRUE	TRUE	FALSE	TRUE	TRUE	FALSE	FALSE	TRUE	TRUE
133	2	996	(30,40]	2	0	996	1	3	2		0	996	1	FALSE	FALSE	FALSE	FALSE	FALSE	FALSE	FALSE	FALSE	FALSE	FALSE	FALSE	FALSE	FALSE	FALSE	FALSE	0	1		1	1		2		1		1		TRUE	TRUE	FALSE	TRUE	FALSE	FALSE	FALSE	FALSE	FALSE
134	2	996	(40,50]	1	1	8	1	3	2		0	996	1	FALSE	FALSE	FALSE	FALSE	FALSE	FALSE	FALSE	FALSE	FALSE	FALSE	FALSE	FALSE	FALSE	FALSE	FALSE	0	1		1	1		2		1		1		TRUE	TRUE	FALSE	TRUE	TRUE	TRUE	FALSE	TRUE	TRUE
135	2	996	(20,30]	2	1	4	1	2	3		0	996	1	FALSE	FALSE	FALSE	FALSE	FALSE	FALSE	FALSE	FALSE	FALSE	FALSE	FALSE	FALSE	FALSE	FALSE	FALSE	0	1		3	3		3		1		3		TRUE	FALSE	FALSE	FALSE	TRUE	FALSE	FALSE	FALSE	FALSE
136	2	996	(20,30]	1	0	996	1	2	2		0	996	1	FALSE	FALSE	FALSE	FALSE	FALSE	FALSE	FALSE	FALSE	FALSE	FALSE	FALSE	FALSE	FALSE	FALSE	FALSE	0	1		1	1		1		1		1		TRUE	FALSE	TRUE	TRUE	TRUE	FALSE	FALSE	TRUE	TRUE
137	2	996	(30,40]	1	0	996	1	2	2		0	996	1	FALSE	FALSE	FALSE	FALSE	FALSE	FALSE	FALSE	FALSE	FALSE	FALSE	FALSE	FALSE	FALSE	FALSE	FALSE	0	1		1	1		1		1		1		FALSE	TRUE	FALSE	FALSE	FALSE	FALSE	FALSE	FALSE	TRUE
138	1	996	(40,50]	2	0	996	1	3	2		0	996	1	FALSE	FALSE	FALSE	FALSE	FALSE	FALSE	FALSE	FALSE	FALSE	FALSE	FALSE	FALSE	FALSE	FALSE	FALSE	0	1		1	1		1		1		1		TRUE	TRUE	TRUE	TRUE	FALSE	FALSE	FALSE	FALSE	FALSE
139	2	996	(30,40]	1	1	4	1	3	2		0	996	1	FALSE	FALSE	FALSE	FALSE	FALSE	FALSE	FALSE	FALSE	FALSE	FALSE	FALSE	FALSE	FALSE	FALSE	FALSE	0	1		1	1		2		1		1		FALSE	TRUE	TRUE	TRUE	TRUE	FALSE	FALSE	FALSE	FALSE
140	2	996	(40,50]	1	0	996	1	3	2		0	996	1	FALSE	FALSE	FALSE	FALSE	FALSE	FALSE	FALSE	FALSE	FALSE	FALSE	FALSE	FALSE	FALSE	FALSE	FALSE	0	2		1	2		2		1		1		TRUE	TRUE	FALSE	TRUE	TRUE	TRUE	FALSE	FALSE	FALSE
141	2	996	(50,60]	2	1	7	1	2	2		0	996	1	FALSE	FALSE	FALSE	FALSE	FALSE	FALSE	FALSE	FALSE	FALSE	FALSE	FALSE	FALSE	FALSE	FALSE	FALSE	0	1		1	1		2		1		1		FALSE	TRUE	FALSE	TRUE	FALSE	FALSE	FALSE	FALSE	TRUE
142	2	996	(40,50]	2	0	996	1	3	1		0	996	1	FALSE	FALSE	FALSE	FALSE	FALSE	FALSE	FALSE	FALSE	FALSE	FALSE	FALSE	FALSE	FALSE	FALSE	FALSE	0	1		1	1		3		1		1		TRUE	TRUE	TRUE	TRUE	TRUE	TRUE	TRUE	TRUE	TRUE
143	2	996	(20,30]	1	1	3	1	3	2		0	996	1	FALSE	FALSE	FALSE	FALSE	FALSE	FALSE	FALSE	FALSE	FALSE	FALSE	FALSE	FALSE	FALSE	FALSE	FALSE	0	2		1	1		2		1		1		TRUE	TRUE	FALSE	TRUE	TRUE	FALSE	FALSE	FALSE	TRUE
144	2	996	(50,60]	2	0	996	1	3	2		0	996	1	FALSE	FALSE	FALSE	FALSE	FALSE	FALSE	FALSE	FALSE	FALSE	FALSE	FALSE	FALSE	FALSE	FALSE	FALSE	0	1		1	1		1		1		1		TRUE	TRUE	TRUE	TRUE	TRUE	FALSE	FALSE	TRUE	TRUE
145	2	996	(40,50]	1	0	996	1	3	2		0	996	1	FALSE	FALSE	FALSE	FALSE	FALSE	FALSE	FALSE	FALSE	FALSE	FALSE	FALSE	FALSE	FALSE	FALSE	FALSE	0	3		1	1		2		2		2		TRUE	FALSE	FALSE	FALSE	FALSE	FALSE	FALSE	FALSE	FALSE
146	2	996	(40,50]	2	0	996	1	3	2		0	996	1	FALSE	FALSE	FALSE	FALSE	FALSE	FALSE	FALSE	FALSE	FALSE	FALSE	FALSE	FALSE	FALSE	FALSE	FALSE	0	1		1	1		2		1		1		TRUE	TRUE	FALSE	TRUE	TRUE	FALSE	FALSE	TRUE	TRUE
147	2	996	(20,30]	1	0	996	1	3	2		0	996	1	FALSE	FALSE	FALSE	FALSE	FALSE	FALSE	FALSE	FALSE	FALSE	FALSE	FALSE	FALSE	FALSE	FALSE	FALSE	0	1		1	1		1		1		1		TRUE	TRUE	FALSE	TRUE	TRUE	TRUE	FALSE	TRUE	TRUE
148	2	996	(50,60]	2	1	5	1	1	2		0	996	1	FALSE	FALSE	FALSE	FALSE	FALSE	FALSE	FALSE	FALSE	FALSE	FALSE	FALSE	FALSE	FALSE	FALSE	FALSE	1	1		1	1		2		1		1		TRUE	TRUE	FALSE	TRUE	TRUE	TRUE	FALSE	TRUE	TRUE
149	1	996	(60,70]	2	1	3	1	1	1		0	996	1	FALSE	FALSE	FALSE	FALSE	FALSE	FALSE	FALSE	FALSE	FALSE	FALSE	FALSE	FALSE	FALSE	FALSE	FALSE	1	1		1	1		2		1		1		TRUE	TRUE	TRUE	TRUE	TRUE	TRUE	FALSE	TRUE	TRUE
150	2	996	(40,50]	2	0	996	1	2	1		1	996	1	FALSE	FALSE	FALSE	FALSE	FALSE	FALSE	FALSE	FALSE	FALSE	FALSE	FALSE	FALSE	FALSE	FALSE	FALSE	0	1		1	1		1		1		1		TRUE	TRUE	TRUE	TRUE	TRUE	FALSE	FALSE	TRUE	TRUE
151	1	996	(40,50]	2	0	996	1	3	2		0	996	1	FALSE	FALSE	FALSE	FALSE	FALSE	FALSE	FALSE	FALSE	FALSE	FALSE	FALSE	FALSE	FALSE	FALSE	FALSE	0	1		1	1		1		1		1		TRUE	TRUE	TRUE	TRUE	TRUE	TRUE	TRUE	TRUE	TRUE
152	2	996	(20,30]	2	0	996	1	3	2		0	996	1	FALSE	FALSE	FALSE	FALSE	FALSE	FALSE	FALSE	FALSE	FALSE	FALSE	FALSE	FALSE	FALSE	FALSE	FALSE	0	1		1	1		1		1		1		TRUE	FALSE	FALSE	FALSE	FALSE	FALSE	FALSE	FALSE	FALSE
153	2	996	(50,60]	2	1	8	1	2	1		0	996	1	FALSE	FALSE	FALSE	FALSE	FALSE	FALSE	FALSE	FALSE	FALSE	FALSE	FALSE	FALSE	FALSE	FALSE	FALSE	0	4		3	2		4	no sé si una persona no sanitària ho fa correctament	1		1		FALSE	TRUE	FALSE	FALSE	TRUE	FALSE	FALSE	FALSE	FALSE
154	2	996	(40,50]	1	0	996	1	2	1		0	996	1	FALSE	FALSE	FALSE	FALSE	FALSE	FALSE	FALSE	FALSE	FALSE	FALSE	FALSE	FALSE	FALSE	FALSE	FALSE	0	1		1	1		1		1		1		TRUE	TRUE	TRUE	TRUE	TRUE	TRUE	FALSE	TRUE	FALSE
155	2	996	(20,30]	1	1	4	1	3	2		0	996	1	FALSE	FALSE	FALSE	FALSE	FALSE	FALSE	FALSE	FALSE	FALSE	FALSE	FALSE	FALSE	FALSE	FALSE	FALSE	0	1		1	1		1		1		1		TRUE	TRUE	TRUE	TRUE	TRUE	TRUE	FALSE	FALSE	TRUE
156	1	996	(40,50]	2	0	996	1	3	2		0	996	1	FALSE	FALSE	FALSE	FALSE	FALSE	FALSE	FALSE	FALSE	FALSE	FALSE	FALSE	FALSE	FALSE	FALSE	FALSE	0	1		1	1		1		1		1		TRUE	TRUE	FALSE	TRUE	TRUE	TRUE	FALSE	FALSE	FALSE
157	2	996	(50,60]	2	1	3	1	3	1		0	996	1	FALSE	FALSE	FALSE	FALSE	FALSE	FALSE	FALSE	FALSE	FALSE	FALSE	FALSE	FALSE	FALSE	FALSE	FALSE	1	1		3	1		1		1		1		TRUE	FALSE	FALSE	TRUE	FALSE	FALSE	FALSE	FALSE	FALSE
158	2	996	(20,30]	2	1	4	1	2	3		1	996	1	FALSE	FALSE	FALSE	FALSE	FALSE	FALSE	FALSE	FALSE	FALSE	FALSE	FALSE	FALSE	FALSE	FALSE	FALSE	0	1		1	1		1		1		1		TRUE	TRUE	FALSE	TRUE	TRUE	FALSE	FALSE	FALSE	TRUE
159	2	996	(20,30]	2	1	3	1	2	1		0	996	1	FALSE	FALSE	FALSE	FALSE	FALSE	FALSE	FALSE	FALSE	FALSE	FALSE	FALSE	FALSE	FALSE	FALSE	FALSE	0	2		1	2		2		1		1		TRUE	TRUE	FALSE	TRUE	TRUE	TRUE	FALSE	TRUE	TRUE
160	1	996	(40,50]	2	1	2	1	1	1		0	996	1	FALSE	FALSE	FALSE	FALSE	FALSE	FALSE	FALSE	FALSE	FALSE	FALSE	FALSE	FALSE	FALSE	FALSE	FALSE	0	1		1	1		1		1		1		TRUE	FALSE	TRUE	TRUE	TRUE	FALSE	FALSE	FALSE	TRUE
161	2	996	(40,50]	1	0	996	1	3	2		0	996	1	FALSE	FALSE	FALSE	FALSE	FALSE	FALSE	FALSE	FALSE	FALSE	FALSE	FALSE	FALSE	FALSE	FALSE	FALSE	1	2		1	1		2		1		1		TRUE	TRUE	TRUE	TRUE	TRUE	TRUE	FALSE	TRUE	TRUE
162	2	996	(20,30]	2	0	996	1	2	3		1	996	1	FALSE	FALSE	FALSE	FALSE	FALSE	FALSE	FALSE	FALSE	FALSE	FALSE	FALSE	FALSE	FALSE	FALSE	FALSE	0	1		1	1		2		1		1		FALSE	TRUE	FALSE	TRUE	FALSE	FALSE	FALSE	FALSE	FALSE
163	1	996	(20,30]	1	1	8	1	3	2		1	996	1	FALSE	FALSE	FALSE	FALSE	FALSE	FALSE	FALSE	FALSE	FALSE	FALSE	FALSE	FALSE	FALSE	FALSE	FALSE	0	1		1	1		1		1		1		TRUE	TRUE	FALSE	TRUE	TRUE	FALSE	TRUE	TRUE	TRUE
164	1	996	(40,50]	1	0	996	1	3	2		0	996	1	FALSE	FALSE	FALSE	FALSE	FALSE	FALSE	FALSE	FALSE	FALSE	FALSE	FALSE	FALSE	FALSE	FALSE	FALSE	0	1		1	1		2		1		1		TRUE	TRUE	FALSE	TRUE	FALSE	FALSE	FALSE	FALSE	FALSE
165	2	996	(30,40]	1	0	996	1	3	1		0	996	1	FALSE	FALSE	FALSE	FALSE	FALSE	FALSE	FALSE	FALSE	FALSE	FALSE	FALSE	FALSE	FALSE	FALSE	FALSE	0	2		2	2		2		1		1		TRUE	TRUE	FALSE	TRUE	TRUE	FALSE	TRUE	FALSE	FALSE
166	1	996	(50,60]	2	0	996	1	2	3		1	996	1	FALSE	FALSE	FALSE	FALSE	FALSE	FALSE	FALSE	FALSE	FALSE	FALSE	FALSE	FALSE	FALSE	FALSE	FALSE	0	1		1	1		1		1		1		TRUE	TRUE	FALSE	TRUE	FALSE	FALSE	FALSE	FALSE	FALSE
167	2	996	(40,50]	2	0	996	1	2	2		0	996	1	FALSE	FALSE	FALSE	FALSE	FALSE	FALSE	FALSE	FALSE	FALSE	FALSE	FALSE	FALSE	FALSE	FALSE	FALSE	0	1		1	1		1		1		1		FALSE	TRUE	FALSE	TRUE	FALSE	FALSE	FALSE	TRUE	TRUE
168	2	996	(40,50]	2	0	996	1	3	2		0	996	1	FALSE	FALSE	FALSE	FALSE	FALSE	FALSE	FALSE	FALSE	FALSE	FALSE	FALSE	FALSE	FALSE	FALSE	FALSE	0	1		1	1		2		1		1		TRUE	TRUE	TRUE	TRUE	FALSE	FALSE	FALSE	TRUE	TRUE
169	2	996	(20,30]	1	0	996	1	3	2		0	996	1	FALSE	FALSE	FALSE	FALSE	FALSE	FALSE	FALSE	FALSE	FALSE	FALSE	FALSE	FALSE	FALSE	FALSE	FALSE	1	1		1	1		2		1		1		TRUE	FALSE	TRUE	FALSE	FALSE	FALSE	FALSE	FALSE	TRUE
170	2	996	(20,30]	1	0	996	1	3	1		0	996	1	FALSE	FALSE	FALSE	FALSE	FALSE	FALSE	FALSE	FALSE	FALSE	FALSE	FALSE	FALSE	FALSE	FALSE	FALSE	0	1		2	1		1		2		2		TRUE	TRUE	FALSE	FALSE	TRUE	FALSE	FALSE	FALSE	TRUE
171	2	996	(40,50]	2	0	996	1	3	1		0	996	1	FALSE	FALSE	FALSE	FALSE	FALSE	FALSE	FALSE	FALSE	FALSE	FALSE	FALSE	FALSE	FALSE	FALSE	FALSE	0	1		1	1		2		1		1		TRUE	TRUE	FALSE	TRUE	TRUE	FALSE	FALSE	TRUE	TRUE
172	1	996	(20,30]	2	0	996	1	2	3		0	996	1	FALSE	FALSE	FALSE	FALSE	FALSE	FALSE	FALSE	FALSE	FALSE	FALSE	FALSE	FALSE	FALSE	FALSE	FALSE	0	1		2	1		2		1		1		TRUE	TRUE	FALSE	TRUE	TRUE	FALSE	FALSE	FALSE	TRUE
173	2	996	(30,40]	2	0	996	1	2	1		0	996	1	FALSE	FALSE	FALSE	FALSE	FALSE	FALSE	FALSE	FALSE	FALSE	FALSE	FALSE	FALSE	FALSE	FALSE	FALSE	0	1		2	3		1		1		1		TRUE	TRUE	TRUE	TRUE	TRUE	FALSE	FALSE	FALSE	FALSE
174	2	996	(40,50]	2	0	996	1	3	2		0	996	1	FALSE	FALSE	FALSE	FALSE	FALSE	FALSE	FALSE	FALSE	FALSE	FALSE	FALSE	FALSE	FALSE	FALSE	FALSE	0	1		2	1		2		1		1		TRUE	TRUE	FALSE	TRUE	TRUE	FALSE	FALSE	TRUE	TRUE
175	2	996	(30,40]	2	0	996	1	3	3		0	996	1	FALSE	FALSE	FALSE	FALSE	FALSE	FALSE	FALSE	FALSE	FALSE	FALSE	FALSE	FALSE	FALSE	FALSE	FALSE	0	1		1	1		2		2		1		TRUE	TRUE	TRUE	TRUE	TRUE	FALSE	TRUE	FALSE	FALSE
176	2	996	(60,70]	1	0	996	1	3	2		0	996	1	FALSE	FALSE	FALSE	FALSE	FALSE	FALSE	FALSE	FALSE	FALSE	FALSE	FALSE	FALSE	FALSE	FALSE	FALSE	0	1		1	1		2		1		1		TRUE	FALSE	FALSE	FALSE	FALSE	FALSE	FALSE	FALSE	FALSE
177	2	996	(30,40]	2	1	2	1	3	2		0	996	1	FALSE	FALSE	FALSE	FALSE	FALSE	FALSE	FALSE	FALSE	FALSE	FALSE	FALSE	FALSE	FALSE	FALSE	FALSE	0	2		2	3		2		2		3		TRUE	FALSE	FALSE	TRUE	TRUE	FALSE	FALSE	FALSE	FALSE
178	2	996	(30,40]	2	0	996	1	2	5	astrazeneca i pfizer	0	996	1	FALSE	FALSE	FALSE	FALSE	FALSE	FALSE	FALSE	FALSE	FALSE	FALSE	FALSE	FALSE	FALSE	FALSE	FALSE	0	1		1	1		1		1		1		TRUE	TRUE	TRUE	TRUE	TRUE	FALSE	FALSE	TRUE	FALSE
179	2	996	(40,50]	1	0	996	1	3	1		0	996	1	FALSE	FALSE	FALSE	FALSE	FALSE	FALSE	FALSE	FALSE	FALSE	FALSE	FALSE	FALSE	FALSE	FALSE	FALSE	0	1		1	1		2		1		1		TRUE	TRUE	FALSE	TRUE	FALSE	FALSE	FALSE	FALSE	TRUE
180	2	996	(50,60]	1	0	996	1	3	2		1	996	1	FALSE	FALSE	FALSE	FALSE	FALSE	FALSE	FALSE	FALSE	FALSE	FALSE	FALSE	FALSE	FALSE	FALSE	FALSE	0	4	no confío en resultat sense simptomes	1	2		3		2		2		TRUE	TRUE	FALSE	FALSE	TRUE	FALSE	FALSE	TRUE	FALSE
181	2	996	(40,50]	1	0	996	1	3	5	pfizer y moderna	0	996	1	FALSE	FALSE	FALSE	FALSE	FALSE	FALSE	FALSE	FALSE	FALSE	FALSE	FALSE	FALSE	FALSE	FALSE	FALSE	0	2		1	1		2		1		1		TRUE	FALSE	FALSE	FALSE	FALSE	FALSE	FALSE	TRUE	TRUE
182	2	996	(20,30]	2	0	996	1	2	3		0	996	1	FALSE	FALSE	FALSE	FALSE	FALSE	FALSE	FALSE	FALSE	FALSE	FALSE	FALSE	FALSE	FALSE	FALSE	FALSE	0	1		1	1		2		1		1		TRUE	TRUE	FALSE	TRUE	TRUE	FALSE	FALSE	FALSE	TRUE
183	2	996	(30,40]	1	0	996	1	3	2		0	996	1	FALSE	FALSE	FALSE	FALSE	FALSE	FALSE	FALSE	FALSE	FALSE	FALSE	FALSE	FALSE	FALSE	FALSE	FALSE	0	2		3	2		2		1		1		FALSE	TRUE	FALSE	FALSE	FALSE	FALSE	FALSE	FALSE	TRUE
184	2	996	(40,50]	2	0	996	1	2	3		0	996	1	FALSE	FALSE	FALSE	FALSE	FALSE	FALSE	FALSE	FALSE	FALSE	FALSE	FALSE	FALSE	FALSE	FALSE	FALSE	0	1		1	1		1		1		1		TRUE	TRUE	TRUE	FALSE	TRUE	FALSE	FALSE	TRUE	FALSE
185	1	996	(40,50]	2	0	996	1	2	1		0	996	1	FALSE	FALSE	FALSE	FALSE	FALSE	FALSE	FALSE	FALSE	FALSE	FALSE	FALSE	FALSE	FALSE	FALSE	FALSE	1	1		1	1		1		1		1		TRUE	TRUE	TRUE	TRUE	TRUE	TRUE	FALSE	TRUE	TRUE
186	2	996	(40,50]	2	1	1	0	996	996		996	0	1	FALSE	FALSE	FALSE	FALSE	FALSE	FALSE	FALSE	FALSE	FALSE	FALSE	FALSE	FALSE	FALSE	FALSE	FALSE	0	1		2	1		1		1		1		TRUE	TRUE	FALSE	TRUE	TRUE	FALSE	FALSE	TRUE	TRUE
187	2	996	(40,50]	2	0	996	1	3	2		0	996	1	FALSE	FALSE	FALSE	FALSE	FALSE	FALSE	FALSE	FALSE	FALSE	FALSE	FALSE	FALSE	FALSE	FALSE	FALSE	0	2		1	2		2		1		2		TRUE	TRUE	FALSE	TRUE	FALSE	FALSE	FALSE	FALSE	TRUE
188	2	996	(50,60]	1	0	996	1	2	1		0	996	1	FALSE	FALSE	FALSE	FALSE	FALSE	FALSE	FALSE	FALSE	FALSE	FALSE	FALSE	FALSE	FALSE	FALSE	FALSE	0	1		1	1		1		1		1		TRUE	TRUE	TRUE	TRUE	TRUE	TRUE	TRUE	TRUE	TRUE
189	2	996	(20,30]	1	0	996	1	3	2		0	996	1	FALSE	FALSE	FALSE	FALSE	FALSE	FALSE	FALSE	FALSE	FALSE	FALSE	FALSE	FALSE	FALSE	FALSE	FALSE	1	2		2	2		2		1		1		TRUE	TRUE	FALSE	FALSE	FALSE	FALSE	FALSE	TRUE	TRUE
190	2	996	(20,30]	2	0	996	1	2	1		0	996	1	FALSE	FALSE	FALSE	FALSE	FALSE	FALSE	FALSE	FALSE	FALSE	FALSE	FALSE	FALSE	FALSE	FALSE	FALSE	0	1		1	1		1		1		1		TRUE	TRUE	TRUE	TRUE	TRUE	FALSE	FALSE	TRUE	TRUE
191	2	996	(40,50]	2	0	996	1	2	3		0	996	1	FALSE	FALSE	FALSE	FALSE	FALSE	FALSE	FALSE	FALSE	FALSE	FALSE	FALSE	FALSE	FALSE	FALSE	FALSE	0	1		2	1		2		1		1		TRUE	TRUE	FALSE	TRUE	TRUE	FALSE	FALSE	FALSE	TRUE
192	1	996	(40,50]	1	0	996	1	3	2		0	996	1	FALSE	FALSE	FALSE	FALSE	FALSE	FALSE	FALSE	FALSE	FALSE	FALSE	FALSE	FALSE	FALSE	FALSE	FALSE	0	1		1	1		1		1		1		TRUE	TRUE	TRUE	TRUE	FALSE	FALSE	TRUE	TRUE	FALSE
193	1	996	(30,40]	1	1	1	1	3	2		0	996	1	FALSE	FALSE	FALSE	FALSE	FALSE	FALSE	FALSE	FALSE	FALSE	FALSE	FALSE	FALSE	FALSE	FALSE	FALSE	0	1		1	1		1		1		1		TRUE	TRUE	TRUE	TRUE	TRUE	FALSE	FALSE	TRUE	FALSE
194	2	996	(30,40]	2	1	2	1	2	3		1	996	1	FALSE	FALSE	FALSE	FALSE	FALSE	FALSE	FALSE	FALSE	FALSE	FALSE	FALSE	FALSE	FALSE	FALSE	FALSE	0	1		1	1		1		1		1		TRUE	TRUE	FALSE	TRUE	TRUE	FALSE	FALSE	FALSE	FALSE
195	2	996	(50,60]	2	1	8	1	2	3		1	996	1	FALSE	FALSE	FALSE	FALSE	FALSE	FALSE	FALSE	FALSE	FALSE	FALSE	FALSE	FALSE	FALSE	FALSE	FALSE	0	1		1	1		1		1		1		TRUE	TRUE	TRUE	TRUE	TRUE	FALSE	FALSE	FALSE	TRUE
196	2	996	(30,40]	2	0	996	1	2	3		1	996	1	FALSE	FALSE	FALSE	FALSE	FALSE	FALSE	FALSE	FALSE	FALSE	FALSE	FALSE	FALSE	FALSE	FALSE	FALSE	0	1		1	1		3		1		1		TRUE	TRUE	FALSE	TRUE	TRUE	FALSE	FALSE	TRUE	TRUE
197	2	996	(40,50]	1	0	996	1	3	2		0	996	1	FALSE	FALSE	FALSE	FALSE	FALSE	FALSE	FALSE	FALSE	FALSE	FALSE	FALSE	FALSE	FALSE	FALSE	FALSE	0	2		1	1		2		1		2		TRUE	TRUE	TRUE	TRUE	TRUE	FALSE	FALSE	TRUE	FALSE
198	2	996	(30,40]	1	0	1	1	3	2		0	996	1	FALSE	FALSE	FALSE	FALSE	FALSE	FALSE	FALSE	FALSE	FALSE	FALSE	FALSE	FALSE	FALSE	FALSE	FALSE	0	2		2	1		2		1		1		FALSE	TRUE	FALSE	TRUE	FALSE	FALSE	FALSE	FALSE	FALSE
199	2	996	(50,60]	2	1	4	1	3	2		0	996	1	FALSE	FALSE	FALSE	FALSE	FALSE	FALSE	FALSE	FALSE	FALSE	FALSE	FALSE	FALSE	FALSE	FALSE	FALSE	0	1		2	2		2		1		1		TRUE	TRUE	FALSE	TRUE	TRUE	FALSE	FALSE	TRUE	TRUE
200	2	996	(40,50]	2	0	996	1	1	1		0	996	1	FALSE	FALSE	FALSE	FALSE	FALSE	FALSE	FALSE	FALSE	FALSE	FALSE	FALSE	FALSE	FALSE	FALSE	FALSE	0	1		2	1		1		1		1		FALSE	TRUE	FALSE	TRUE	FALSE	FALSE	FALSE	TRUE	TRUE
201	2	996	(30,40]	2	0	996	1	3	2		0	996	1	FALSE	FALSE	FALSE	FALSE	FALSE	FALSE	FALSE	FALSE	FALSE	FALSE	FALSE	FALSE	FALSE	FALSE	FALSE	0	2		1	1		2		1		1		TRUE	TRUE	FALSE	TRUE	FALSE	FALSE	FALSE	FALSE	FALSE
202	2	996	(40,50]	1	0	996	1	3	2		0	996	1	FALSE	FALSE	FALSE	FALSE	FALSE	FALSE	FALSE	FALSE	FALSE	FALSE	FALSE	FALSE	FALSE	FALSE	FALSE	0	1		1	1		1		1		1		TRUE	TRUE	FALSE	TRUE	TRUE	FALSE	TRUE	FALSE	FALSE
203	2	996	(20,30]	2	997	996	1	2	2		0	996	1	FALSE	FALSE	FALSE	FALSE	FALSE	FALSE	FALSE	FALSE	FALSE	FALSE	FALSE	FALSE	FALSE	FALSE	FALSE	0	2		2	1		3		1		1		TRUE	TRUE	FALSE	TRUE	TRUE	FALSE	FALSE	FALSE	FALSE
204	2	996	(30,40]	2	0	996	1	3	2		0	996	1	FALSE	FALSE	FALSE	FALSE	FALSE	FALSE	FALSE	FALSE	FALSE	FALSE	FALSE	FALSE	FALSE	FALSE	FALSE	1	1		1	1		1		1		1		TRUE	FALSE	TRUE	FALSE	FALSE	FALSE	FALSE	TRUE	TRUE
205	2	996	(40,50]	2	0	996	1	2	1		0	996	1	FALSE	FALSE	FALSE	FALSE	FALSE	FALSE	FALSE	FALSE	FALSE	FALSE	FALSE	FALSE	FALSE	FALSE	FALSE	0	1		1	1		1		1		1		TRUE	TRUE	FALSE	TRUE	TRUE	FALSE	FALSE	FALSE	FALSE
206	2	996	(50,60]	2	1	1	1	3	2		0	996	1	FALSE	FALSE	FALSE	FALSE	FALSE	FALSE	FALSE	FALSE	FALSE	FALSE	FALSE	FALSE	FALSE	FALSE	FALSE	0	1		1	1		1		1		1		TRUE	TRUE	TRUE	TRUE	TRUE	TRUE	TRUE	TRUE	TRUE
207	2	996	(30,40]	2	0	996	1	3	2		0	996	1	FALSE	FALSE	FALSE	FALSE	FALSE	FALSE	FALSE	FALSE	FALSE	FALSE	FALSE	FALSE	FALSE	FALSE	FALSE	0	1		1	1		2		1		2		TRUE	TRUE	FALSE	TRUE	TRUE	FALSE	FALSE	TRUE	TRUE
208	1	996	(50,60]	2	0	996	1	3	2		0	996	1	FALSE	FALSE	FALSE	FALSE	FALSE	FALSE	FALSE	FALSE	FALSE	FALSE	FALSE	FALSE	FALSE	FALSE	FALSE	1	1		1	1		1		1		1		TRUE	TRUE	FALSE	TRUE	FALSE	FALSE	FALSE	FALSE	FALSE
209	2	996	(50,60]	1	0	996	1	3	1		0	996	1	FALSE	FALSE	FALSE	FALSE	FALSE	FALSE	FALSE	FALSE	FALSE	FALSE	FALSE	FALSE	FALSE	FALSE	FALSE	0	1		1	1		1		1		1		TRUE	TRUE	TRUE	TRUE	TRUE	TRUE	FALSE	TRUE	FALSE
210	2	996	(30,40]	2	0	996	1	2	3		0	996	1	FALSE	FALSE	FALSE	FALSE	FALSE	FALSE	FALSE	FALSE	FALSE	FALSE	FALSE	FALSE	FALSE	FALSE	FALSE	0	1		1	1		2		1		1		TRUE	TRUE	TRUE	TRUE	TRUE	FALSE	TRUE	TRUE	TRUE
211	1	996	(50,60]	1	0	996	1	3	2		0	996	1	FALSE	FALSE	FALSE	FALSE	FALSE	FALSE	FALSE	FALSE	FALSE	FALSE	FALSE	FALSE	FALSE	FALSE	FALSE	0	1		2	1		1		1		1		TRUE	TRUE	TRUE	TRUE	TRUE	FALSE	TRUE	TRUE	TRUE
212	2	996	(50,60]	1	0	996	1	2	2		0	996	1	FALSE	FALSE	FALSE	FALSE	FALSE	FALSE	FALSE	FALSE	FALSE	FALSE	FALSE	FALSE	FALSE	FALSE	FALSE	0	2		1	1		2		1		1		TRUE	FALSE	FALSE	TRUE	FALSE	FALSE	FALSE	FALSE	FALSE
213	1	996	(30,40]	2	0	996	1	2	3		0	996	1	FALSE	FALSE	FALSE	FALSE	FALSE	FALSE	FALSE	FALSE	FALSE	FALSE	FALSE	FALSE	FALSE	FALSE	FALSE	0	1		1	1		1		1		1		TRUE	FALSE	FALSE	FALSE	FALSE	FALSE	FALSE	FALSE	FALSE
214	2	996	(20,30]	2	1	5	1	2	3		0	996	1	FALSE	FALSE	FALSE	FALSE	FALSE	FALSE	FALSE	FALSE	FALSE	FALSE	FALSE	FALSE	FALSE	FALSE	FALSE	0	1		1	1		1		1		1		TRUE	TRUE	TRUE	TRUE	TRUE	FALSE	FALSE	FALSE	FALSE
215	2	996	(30,40]	2	0	996	1	1	1		0	996	1	FALSE	FALSE	FALSE	FALSE	FALSE	FALSE	FALSE	FALSE	FALSE	FALSE	FALSE	FALSE	FALSE	FALSE	FALSE	0	1		1	1		1		1		1		TRUE	TRUE	FALSE	TRUE	TRUE	FALSE	FALSE	TRUE	TRUE
216	2	996	(20,30]	1	1	997	1	2	1		0	996	1	FALSE	FALSE	FALSE	FALSE	FALSE	FALSE	FALSE	FALSE	FALSE	FALSE	FALSE	FALSE	FALSE	FALSE	FALSE	0	2		4	2		2		1		2		FALSE	TRUE	FALSE	FALSE	TRUE	FALSE	FALSE	TRUE	TRUE
217	2	996	(30,40]	1	1	3	1	3	2		0	996	1	FALSE	FALSE	FALSE	FALSE	FALSE	FALSE	FALSE	FALSE	FALSE	FALSE	FALSE	FALSE	FALSE	FALSE	FALSE	1	1		1	1		2		2		2		TRUE	TRUE	FALSE	TRUE	TRUE	FALSE	FALSE	FALSE	TRUE
218	2	996	(30,40]	2	0	996	1	3	3		0	996	1	FALSE	FALSE	FALSE	FALSE	FALSE	FALSE	FALSE	FALSE	FALSE	FALSE	FALSE	FALSE	FALSE	FALSE	FALSE	1	1		1	1		1		1		1		TRUE	TRUE	FALSE	TRUE	FALSE	FALSE	FALSE	FALSE	TRUE
219	2	996	(40,50]	2	1	3	1	2	1		0	996	1	FALSE	FALSE	FALSE	FALSE	FALSE	FALSE	FALSE	FALSE	FALSE	FALSE	FALSE	FALSE	FALSE	FALSE	FALSE	0	1		4	2		1		1		1		TRUE	TRUE	FALSE	TRUE	TRUE	FALSE	FALSE	FALSE	TRUE
220	1	996	(40,50]	2	0	996	1	2	3		0	996	1	FALSE	FALSE	FALSE	FALSE	FALSE	FALSE	FALSE	FALSE	FALSE	FALSE	FALSE	FALSE	FALSE	FALSE	FALSE	0	1		1	3		3		997		3		TRUE	FALSE	FALSE	TRUE	FALSE	FALSE	FALSE	FALSE	FALSE
221	2	996	(30,40]	1	0	996	1	3	2		0	996	1	FALSE	FALSE	FALSE	FALSE	FALSE	FALSE	FALSE	FALSE	FALSE	FALSE	FALSE	FALSE	FALSE	FALSE	FALSE	0	2		2	2		2		2		2		TRUE	TRUE	FALSE	FALSE	FALSE	FALSE	FALSE	FALSE	FALSE
222	1	996	(30,40]	2	997	996	1	2	1		0	996	1	FALSE	FALSE	FALSE	FALSE	FALSE	FALSE	FALSE	FALSE	FALSE	FALSE	FALSE	FALSE	FALSE	FALSE	FALSE	0	2		2	2		2		2		2		TRUE	TRUE	FALSE	FALSE	FALSE	FALSE	FALSE	FALSE	FALSE
223	2	996	(40,50]	2	0	996	1	2	3		0	996	1	FALSE	FALSE	FALSE	FALSE	FALSE	FALSE	FALSE	FALSE	FALSE	FALSE	FALSE	FALSE	FALSE	FALSE	FALSE	0	1		1	1		1		1		1		TRUE	TRUE	FALSE	TRUE	TRUE	FALSE	FALSE	TRUE	FALSE
224	2	996	(40,50]	1	0	996	1	3	1		0	996	1	FALSE	FALSE	FALSE	FALSE	FALSE	FALSE	FALSE	FALSE	FALSE	FALSE	FALSE	FALSE	FALSE	FALSE	FALSE	0	1		1	1		1		1		1		TRUE	TRUE	FALSE	TRUE	TRUE	FALSE	FALSE	TRUE	TRUE
225	2	996	(40,50]	1	0	996	1	3	2		0	996	1	FALSE	FALSE	FALSE	FALSE	FALSE	FALSE	FALSE	FALSE	FALSE	FALSE	FALSE	FALSE	FALSE	FALSE	FALSE	0	1		4	3		1		1		1		TRUE	TRUE	FALSE	FALSE	FALSE	FALSE	FALSE	FALSE	FALSE
226	2	996	(40,50]	2	0	996	1	3	5	2 astrazeneca i 1moderna	0	996	1	FALSE	FALSE	FALSE	FALSE	FALSE	FALSE	FALSE	FALSE	FALSE	FALSE	FALSE	FALSE	FALSE	FALSE	FALSE	0	1		2	1		2		1		1		TRUE	TRUE	FALSE	TRUE	TRUE	FALSE	FALSE	TRUE	FALSE
227	2	996	(50,60]	2	0	996	1	3	2		0	996	1	FALSE	FALSE	FALSE	FALSE	FALSE	FALSE	FALSE	FALSE	FALSE	FALSE	FALSE	FALSE	FALSE	FALSE	FALSE	0	1		1	1		2		1		1		TRUE	TRUE	TRUE	TRUE	TRUE	TRUE	TRUE	TRUE	TRUE
228	2	996	(30,40]	2	0	996	1	2	3		0	996	1	FALSE	FALSE	FALSE	FALSE	FALSE	FALSE	FALSE	FALSE	FALSE	FALSE	FALSE	FALSE	FALSE	FALSE	FALSE	0	1		1	1		1		1		1		TRUE	TRUE	FALSE	TRUE	TRUE	FALSE	FALSE	FALSE	TRUE
229	2	996	(40,50]	1	0	996	1	3	2		0	996	1	FALSE	FALSE	FALSE	FALSE	FALSE	FALSE	FALSE	FALSE	FALSE	FALSE	FALSE	FALSE	FALSE	FALSE	FALSE	0	2		3	1		2		3		2		FALSE	TRUE	FALSE	TRUE	FALSE	FALSE	FALSE	FALSE	FALSE
230	2	996	(40,50]	2	0	996	1	2	3		0	996	1	FALSE	FALSE	FALSE	FALSE	FALSE	FALSE	FALSE	FALSE	FALSE	FALSE	FALSE	FALSE	FALSE	FALSE	FALSE	0	1		1	1		1		1		1		TRUE	TRUE	TRUE	TRUE	TRUE	FALSE	FALSE	TRUE	TRUE
231	2	996	(50,60]	2	0	996	1	3	3		0	996	1	FALSE	FALSE	FALSE	FALSE	FALSE	FALSE	FALSE	FALSE	FALSE	FALSE	FALSE	FALSE	FALSE	FALSE	FALSE	0	1		2	1		2		1		1		TRUE	TRUE	FALSE	FALSE	TRUE	FALSE	FALSE	TRUE	TRUE
232	2	996	(40,50]	1	0	996	1	3	2		0	996	1	FALSE	FALSE	FALSE	FALSE	FALSE	FALSE	FALSE	FALSE	FALSE	FALSE	FALSE	FALSE	FALSE	FALSE	FALSE	0	1		1	1		2		1		1		TRUE	TRUE	TRUE	TRUE	TRUE	TRUE	TRUE	TRUE	TRUE
233	1	996	(20,30]	2	0	996	1	2	3		0	996	1	FALSE	FALSE	FALSE	FALSE	FALSE	FALSE	FALSE	FALSE	FALSE	FALSE	FALSE	FALSE	FALSE	FALSE	FALSE	0	1		1	1		1		1		1		TRUE	TRUE	FALSE	TRUE	FALSE	FALSE	FALSE	TRUE	TRUE
234	2	996	(60,70]	1	0	996	1	3	2		0	996	1	FALSE	FALSE	FALSE	FALSE	FALSE	FALSE	FALSE	FALSE	FALSE	FALSE	FALSE	FALSE	FALSE	FALSE	FALSE	0	1		1	1		1		1		1		TRUE	FALSE	FALSE	TRUE	FALSE	FALSE	FALSE	TRUE	TRUE
235	1	996	(40,50]	1	0	996	1	3	997		0	996	1	FALSE	FALSE	FALSE	FALSE	FALSE	FALSE	FALSE	FALSE	FALSE	FALSE	FALSE	FALSE	FALSE	FALSE	FALSE	0	1		1	1		1		1		1		TRUE	TRUE	TRUE	TRUE	FALSE	FALSE	FALSE	FALSE	FALSE
236	2	996	(40,50]	1	0	996	1	3	2		0	996	1	FALSE	FALSE	FALSE	FALSE	FALSE	FALSE	FALSE	FALSE	FALSE	FALSE	FALSE	FALSE	FALSE	FALSE	FALSE	0	1		1	1		1		1		1		FALSE	TRUE	FALSE	TRUE	FALSE	TRUE	FALSE	TRUE	TRUE
237	2	996	(40,50]	2	0	996	1	2	3		0	996	1	FALSE	FALSE	FALSE	FALSE	FALSE	FALSE	FALSE	FALSE	FALSE	FALSE	FALSE	FALSE	FALSE	FALSE	FALSE	0	1		1	1		1		1		1		TRUE	TRUE	FALSE	TRUE	TRUE	FALSE	FALSE	TRUE	FALSE
238	2	996	(30,40]	1	0	996	1	3	1		0	996	1	FALSE	FALSE	FALSE	FALSE	FALSE	FALSE	FALSE	FALSE	FALSE	FALSE	FALSE	FALSE	FALSE	FALSE	FALSE	0	1		1	1		1		1		1		FALSE	TRUE	TRUE	TRUE	FALSE	FALSE	FALSE	FALSE	TRUE
239	2	996	(50,60]	1	1	4	0	2	996		996	0	1	FALSE	FALSE	FALSE	FALSE	FALSE	FALSE	FALSE	FALSE	FALSE	FALSE	FALSE	FALSE	FALSE	FALSE	FALSE	0	1		1	1		1		1		1		TRUE	TRUE	TRUE	TRUE	TRUE	FALSE	FALSE	FALSE	TRUE
240	2	996	(50,60]	2	0	996	1	3	2		0	996	1	FALSE	FALSE	FALSE	FALSE	FALSE	FALSE	FALSE	FALSE	FALSE	FALSE	FALSE	FALSE	FALSE	FALSE	FALSE	0	1		2	1		1		1		1		TRUE	TRUE	TRUE	TRUE	TRUE	FALSE	FALSE	TRUE	TRUE
241	1	996	(30,40]	2	0	996	1	2	1		0	996	1	FALSE	FALSE	FALSE	FALSE	FALSE	FALSE	FALSE	FALSE	FALSE	FALSE	FALSE	FALSE	FALSE	FALSE	FALSE	0	1		1	2		1		1		1		TRUE	TRUE	TRUE	TRUE	TRUE	FALSE	TRUE	FALSE	TRUE
242	2	996	(30,40]	1	0	996	1	3	2		0	996	1	FALSE	FALSE	FALSE	FALSE	FALSE	FALSE	FALSE	FALSE	FALSE	FALSE	FALSE	FALSE	FALSE	FALSE	FALSE	0	1		1	4	amb realitzar-me jo mateixa el test no hi ha hagut problema, el problema ha sigut rebre el test propiament: en teoria em vau enviar el test fa 10 dies, però jo no vaig rebre l'avís de correos per recollir el test fins fa 3 (per tant, van passar 7 dies des de que el vau enviar fins que jo vaig rebre l'avís de recollir-ho). a més, ara correos ja no entrega paquets a casa, així que haver-me de despl…	1		4	si no canvia la forma d'enviament de l'autotest (haver d'anar en persona les oficines de correus i que passin més de 7 dies desde la sol·licitud fins a poder recollir el test), no crec que repeteixi aquest procés de demanar el test	4	els mateixos motius que l'apartat 28. si que recomanaria que un s'autotestés però que aconseguís el test per una via més ràpida i fàcil	TRUE	TRUE	FALSE	TRUE	FALSE	FALSE	FALSE	FALSE	FALSE
243	2	996	(40,50]	1	0	996	1	3	1		0	996	1	FALSE	FALSE	FALSE	FALSE	FALSE	FALSE	FALSE	FALSE	FALSE	FALSE	FALSE	FALSE	FALSE	FALSE	FALSE	0	1		1	1		1		1		1		TRUE	TRUE	FALSE	TRUE	TRUE	FALSE	FALSE	TRUE	TRUE
244	2	996	(30,40]	1	1	997	1	3	2		1	996	1	FALSE	FALSE	FALSE	FALSE	FALSE	FALSE	FALSE	FALSE	FALSE	FALSE	FALSE	FALSE	FALSE	FALSE	FALSE	0	1		2	1		2		1		1		TRUE	TRUE	FALSE	TRUE	FALSE	FALSE	TRUE	FALSE	FALSE
245	2	996	(50,60]	2	0	996	1	2	3		0	996	1	FALSE	FALSE	FALSE	FALSE	FALSE	FALSE	FALSE	FALSE	FALSE	FALSE	FALSE	FALSE	FALSE	FALSE	FALSE	1	1		3	2		1		1		2		TRUE	TRUE	FALSE	FALSE	TRUE	FALSE	FALSE	FALSE	TRUE
246	2	996	(40,50]	2	0	996	1	2	3		0	996	1	FALSE	FALSE	FALSE	FALSE	FALSE	FALSE	FALSE	FALSE	FALSE	FALSE	FALSE	FALSE	FALSE	FALSE	FALSE	0	1		1	1		1		1		1		TRUE	TRUE	TRUE	TRUE	TRUE	TRUE	TRUE	TRUE	TRUE
247	1	996	(70,80]	2	0	996	1	1	4		0	996	1	FALSE	FALSE	FALSE	FALSE	FALSE	FALSE	FALSE	FALSE	FALSE	FALSE	FALSE	FALSE	FALSE	FALSE	FALSE	0	1		2	1		1		1		1		TRUE	FALSE	FALSE	TRUE	FALSE	FALSE	FALSE	TRUE	TRUE
248	2	996	(40,50]	1	0	996	1	2	1		0	996	1	FALSE	FALSE	FALSE	FALSE	FALSE	FALSE	FALSE	FALSE	FALSE	FALSE	FALSE	FALSE	FALSE	FALSE	FALSE	0	1		2	1		2		1		1		FALSE	TRUE	FALSE	TRUE	TRUE	FALSE	TRUE	FALSE	FALSE
249	2	996	(40,50]	2	0	996	1	3	1		0	996	1	FALSE	FALSE	FALSE	FALSE	FALSE	FALSE	FALSE	FALSE	FALSE	FALSE	FALSE	FALSE	FALSE	FALSE	FALSE	1	1		1	3		1		1		3		FALSE	TRUE	FALSE	TRUE	TRUE	FALSE	FALSE	FALSE	FALSE
250	2	996	(50,60]	2	0	996	1	2	3		0	996	1	FALSE	FALSE	FALSE	FALSE	FALSE	FALSE	FALSE	FALSE	FALSE	FALSE	FALSE	FALSE	FALSE	FALSE	FALSE	1	1		1	1		2		1		1		TRUE	FALSE	FALSE	FALSE	FALSE	FALSE	FALSE	FALSE	FALSE
251	2	996	(50,60]	2	1	2	1	2	3		1	996	1	FALSE	FALSE	FALSE	FALSE	FALSE	FALSE	FALSE	FALSE	FALSE	FALSE	FALSE	FALSE	FALSE	FALSE	FALSE	1	1		1	1		1		1		1		TRUE	FALSE	FALSE	TRUE	FALSE	FALSE	FALSE	TRUE	TRUE
252	2	996	(30,40]	1	0	996	1	3	2		0	996	1	FALSE	FALSE	FALSE	FALSE	FALSE	FALSE	FALSE	FALSE	FALSE	FALSE	FALSE	FALSE	FALSE	FALSE	FALSE	0	2		1	1		2		1		1		TRUE	TRUE	TRUE	TRUE	TRUE	FALSE	FALSE	TRUE	TRUE
253	2	996	(50,60]	2	0	996	1	3	2		0	996	1	FALSE	FALSE	FALSE	FALSE	FALSE	FALSE	FALSE	FALSE	FALSE	FALSE	FALSE	FALSE	FALSE	FALSE	FALSE	0	1		1	1		1		1		1		TRUE	TRUE	FALSE	TRUE	TRUE	FALSE	FALSE	TRUE	FALSE
254	1	996	(30,40]	1	0	996	1	3	2		0	996	1	FALSE	FALSE	FALSE	FALSE	FALSE	FALSE	FALSE	FALSE	FALSE	FALSE	FALSE	FALSE	FALSE	FALSE	FALSE	0	2		2	2		2		2		2		TRUE	TRUE	TRUE	TRUE	TRUE	TRUE	TRUE	TRUE	TRUE
255	2	996	(30,40]	1	0	996	1	3	2		0	996	1	FALSE	FALSE	FALSE	FALSE	FALSE	FALSE	FALSE	FALSE	FALSE	FALSE	FALSE	FALSE	FALSE	FALSE	FALSE	0	2		3	2		2		1		1		TRUE	TRUE	FALSE	TRUE	FALSE	FALSE	FALSE	FALSE	FALSE
256	2	996	(20,30]	2	0	996	1	1	2		0	996	1	FALSE	FALSE	FALSE	FALSE	FALSE	FALSE	FALSE	FALSE	FALSE	FALSE	FALSE	FALSE	FALSE	FALSE	FALSE	1	1		1	1		1		1		1		TRUE	FALSE	FALSE	TRUE	FALSE	FALSE	FALSE	FALSE	FALSE
257	1	996	(50,60]	2	1	6	1	2	1		0	996	1	FALSE	FALSE	FALSE	FALSE	FALSE	FALSE	FALSE	FALSE	FALSE	FALSE	FALSE	FALSE	FALSE	FALSE	FALSE	0	1		2	2		3		2		2		TRUE	TRUE	TRUE	FALSE	TRUE	FALSE	TRUE	FALSE	FALSE
258	1	996	(40,50]	2	0	996	1	2	3		0	996	1	FALSE	FALSE	FALSE	FALSE	FALSE	FALSE	FALSE	FALSE	FALSE	FALSE	FALSE	FALSE	FALSE	FALSE	FALSE	0	1		1	1		1		1		1		TRUE	TRUE	TRUE	TRUE	TRUE	FALSE	FALSE	TRUE	TRUE
259	2	996	(50,60]	2	0	996	1	3	2		0	996	1	FALSE	FALSE	FALSE	FALSE	FALSE	FALSE	FALSE	FALSE	FALSE	FALSE	FALSE	FALSE	FALSE	FALSE	FALSE	0	1		1	1		2		1		1		TRUE	TRUE	TRUE	TRUE	TRUE	FALSE	FALSE	FALSE	FALSE
260	2	996	(40,50]	1	0	996	1	3	2		0	996	1	FALSE	FALSE	FALSE	FALSE	FALSE	FALSE	FALSE	FALSE	FALSE	FALSE	FALSE	FALSE	FALSE	FALSE	FALSE	0	1		2	2		2		1		1		TRUE	TRUE	FALSE	TRUE	FALSE	FALSE	FALSE	FALSE	TRUE
261	2	996	(40,50]	1	0	996	1	3	1		1	996	1	FALSE	FALSE	FALSE	FALSE	FALSE	FALSE	FALSE	FALSE	FALSE	FALSE	FALSE	FALSE	FALSE	FALSE	FALSE	0	1		1	1		1		1		1		TRUE	TRUE	FALSE	TRUE	FALSE	FALSE	FALSE	FALSE	TRUE
262	2	996	(30,40]	1	0	996	1	3	2		0	996	1	FALSE	FALSE	FALSE	FALSE	FALSE	FALSE	FALSE	FALSE	FALSE	FALSE	FALSE	FALSE	FALSE	FALSE	FALSE	0	1		1	1		1		1		1		TRUE	TRUE	TRUE	TRUE	TRUE	FALSE	FALSE	TRUE	TRUE
263	2	996	(50,60]	2	0	996	1	2	1		0	996	1	FALSE	FALSE	FALSE	FALSE	FALSE	FALSE	FALSE	FALSE	FALSE	FALSE	FALSE	FALSE	FALSE	FALSE	FALSE	0	1		1	1		1		1		1		TRUE	TRUE	TRUE	TRUE	TRUE	TRUE	FALSE	FALSE	FALSE
264	2	996	(30,40]	1	1	8	1	3	5	pfizer, la 3a dosis moderna	0	996	1	FALSE	FALSE	FALSE	FALSE	FALSE	FALSE	FALSE	FALSE	FALSE	FALSE	FALSE	FALSE	FALSE	FALSE	FALSE	1	1		1	1		1		1		1		FALSE	TRUE	FALSE	TRUE	TRUE	FALSE	FALSE	FALSE	TRUE
265	2	996	(30,40]	1	0	996	1	3	2		0	996	1	FALSE	FALSE	FALSE	FALSE	FALSE	FALSE	FALSE	FALSE	FALSE	FALSE	FALSE	FALSE	FALSE	FALSE	FALSE	0	2		1	1		2		1		1		TRUE	TRUE	TRUE	TRUE	TRUE	TRUE	TRUE	TRUE	FALSE
266	2	996	(40,50]	2	0	996	1	1	1		0	996	1	FALSE	FALSE	FALSE	FALSE	FALSE	FALSE	FALSE	FALSE	FALSE	FALSE	FALSE	FALSE	FALSE	FALSE	FALSE	0	1		1	1		1		1		1		TRUE	FALSE	FALSE	FALSE	FALSE	FALSE	FALSE	TRUE	TRUE
267	2	996	(40,50]	2	0	996	1	3	3		0	996	1	FALSE	FALSE	FALSE	FALSE	FALSE	FALSE	FALSE	FALSE	FALSE	FALSE	FALSE	FALSE	FALSE	FALSE	FALSE	0	1		1	1		1		1		1		TRUE	FALSE	FALSE	TRUE	FALSE	FALSE	FALSE	FALSE	TRUE
268	2	996	(30,40]	2	0	996	1	2	3		0	996	1	FALSE	FALSE	FALSE	FALSE	FALSE	FALSE	FALSE	FALSE	FALSE	FALSE	FALSE	FALSE	FALSE	FALSE	FALSE	0	1		1	1		1		1		1		TRUE	TRUE	FALSE	TRUE	FALSE	FALSE	FALSE	TRUE	TRUE
269	2	996	(40,50]	2	0	996	1	3	2		0	996	1	FALSE	FALSE	FALSE	FALSE	FALSE	FALSE	FALSE	FALSE	FALSE	FALSE	FALSE	FALSE	FALSE	FALSE	FALSE	0	1		1	1		2		1		1		TRUE	TRUE	FALSE	TRUE	TRUE	FALSE	FALSE	TRUE	TRUE
270	2	996	(40,50]	2	0	996	1	2	3		0	996	1	FALSE	FALSE	FALSE	FALSE	FALSE	FALSE	FALSE	FALSE	FALSE	FALSE	FALSE	FALSE	FALSE	FALSE	FALSE	0	1		1	1		1		1		1		TRUE	TRUE	FALSE	TRUE	TRUE	FALSE	FALSE	FALSE	TRUE
271	2	996	(50,60]	1	0	996	1	3	2		0	996	1	FALSE	FALSE	FALSE	FALSE	FALSE	FALSE	FALSE	FALSE	FALSE	FALSE	FALSE	FALSE	FALSE	FALSE	FALSE	0	1		2	1		1		1		1		TRUE	TRUE	TRUE	TRUE	TRUE	FALSE	FALSE	TRUE	TRUE
272	2	996	(40,50]	1	0	996	1	3	2		0	996	1	FALSE	FALSE	FALSE	FALSE	FALSE	FALSE	FALSE	FALSE	FALSE	FALSE	FALSE	FALSE	FALSE	FALSE	FALSE	0	1		2	1		1		1		1		TRUE	TRUE	TRUE	TRUE	TRUE	FALSE	FALSE	FALSE	TRUE
273	2	996	(30,40]	2	0	996	1	2	3		0	996	1	FALSE	FALSE	FALSE	FALSE	FALSE	FALSE	FALSE	FALSE	FALSE	FALSE	FALSE	FALSE	FALSE	FALSE	FALSE	1	1		2	1		1		1		1		TRUE	FALSE	FALSE	FALSE	FALSE	FALSE	FALSE	FALSE	FALSE
274	2	996	(20,30]	2	0	996	1	2	1		0	996	1	FALSE	FALSE	FALSE	FALSE	FALSE	FALSE	FALSE	FALSE	FALSE	FALSE	FALSE	FALSE	FALSE	FALSE	FALSE	0	1		1	1		2		1		1		TRUE	TRUE	FALSE	TRUE	TRUE	FALSE	FALSE	FALSE	FALSE
275	2	996	(30,40]	2	1	2	1	2	3		0	996	1	FALSE	FALSE	FALSE	FALSE	FALSE	FALSE	FALSE	FALSE	FALSE	FALSE	FALSE	FALSE	FALSE	FALSE	FALSE	0	1		1	1		2		1		2		FALSE	TRUE	FALSE	TRUE	FALSE	TRUE	FALSE	FALSE	FALSE
276	2	996	(20,30]	2	0	996	1	2	3		0	996	1	FALSE	FALSE	FALSE	FALSE	FALSE	FALSE	FALSE	FALSE	FALSE	FALSE	FALSE	FALSE	FALSE	FALSE	FALSE	0	1		1	1		2		1		1		TRUE	FALSE	FALSE	FALSE	FALSE	FALSE	FALSE	FALSE	FALSE
277	1	996	(30,40]	1	0	996	1	3	1		0	996	1	FALSE	FALSE	FALSE	FALSE	FALSE	FALSE	FALSE	FALSE	FALSE	FALSE	FALSE	FALSE	FALSE	FALSE	FALSE	0	1		1	1		2		1		1		TRUE	TRUE	FALSE	TRUE	FALSE	FALSE	FALSE	TRUE	TRUE
278	1	996	(30,40]	1	0	996	1	3	2		0	996	1	FALSE	FALSE	FALSE	FALSE	FALSE	FALSE	FALSE	FALSE	FALSE	FALSE	FALSE	FALSE	FALSE	FALSE	FALSE	0	2		4	3		4	costa mantenir el pal dintre del nas 5 cops. no es 100 fiable	1		2		TRUE	TRUE	FALSE	TRUE	FALSE	FALSE	FALSE	FALSE	FALSE
279	2	996	(50,60]	1	0	996	1	3	2		0	996	1	FALSE	FALSE	FALSE	FALSE	FALSE	FALSE	FALSE	FALSE	FALSE	FALSE	FALSE	FALSE	FALSE	FALSE	FALSE	0	2		1	1		2		3		4		TRUE	TRUE	TRUE	TRUE	TRUE	TRUE	FALSE	TRUE	TRUE
280	2	996	(30,40]	2	0	996	1	2	1		0	996	1	FALSE	FALSE	FALSE	FALSE	FALSE	FALSE	FALSE	FALSE	FALSE	FALSE	FALSE	FALSE	FALSE	FALSE	FALSE	0	2		1	1		2		1		1		TRUE	FALSE	FALSE	TRUE	FALSE	FALSE	FALSE	FALSE	FALSE
281	2	996	(50,60]	2	0	996	1	2	2		0	996	1	FALSE	FALSE	FALSE	FALSE	FALSE	FALSE	FALSE	FALSE	FALSE	FALSE	FALSE	FALSE	FALSE	FALSE	FALSE	0	1		2	1		1		1		1		TRUE	TRUE	FALSE	TRUE	TRUE	FALSE	FALSE	TRUE	TRUE
282	2	996	(30,40]	1	0	996	1	1	2		0	996	1	FALSE	FALSE	FALSE	FALSE	FALSE	FALSE	FALSE	FALSE	FALSE	FALSE	FALSE	FALSE	FALSE	FALSE	FALSE	0	1		1	1		3		2		2		FALSE	TRUE	TRUE	TRUE	TRUE	FALSE	FALSE	FALSE	FALSE
283	2	996	(40,50]	1	0	996	1	3	2		0	996	1	FALSE	FALSE	FALSE	FALSE	FALSE	FALSE	FALSE	FALSE	FALSE	FALSE	FALSE	FALSE	FALSE	FALSE	FALSE	0	2		2	2		2		2		2		TRUE	FALSE	TRUE	TRUE	TRUE	FALSE	FALSE	FALSE	FALSE
284	2	996	(40,50]	2	0	996	1	2	3		0	996	1	FALSE	FALSE	FALSE	FALSE	FALSE	FALSE	FALSE	FALSE	FALSE	FALSE	FALSE	FALSE	FALSE	FALSE	FALSE	0	1		1	1		1		1		1		TRUE	FALSE	FALSE	FALSE	FALSE	FALSE	FALSE	FALSE	FALSE
285	2	996	(20,30]	1	1	2	1	2	1		1	996	1	FALSE	FALSE	FALSE	FALSE	FALSE	FALSE	FALSE	FALSE	FALSE	FALSE	FALSE	FALSE	FALSE	FALSE	FALSE	1	4	perquè el dia següent de l'autotest vaig fer-me una pcr i he vaig donar positiu	3	2		5	perquè no em coincidia amb el resultat de la pcr i no es el primer cop que ha passat.	2		4	si necessita saber com està i quedar tranquila si, però no el veig gaire fiable.	TRUE	TRUE	FALSE	FALSE	TRUE	FALSE	FALSE	FALSE	TRUE
286	2	996	(40,50]	1	0	996	1	3	2		0	996	1	FALSE	FALSE	FALSE	FALSE	FALSE	FALSE	FALSE	FALSE	FALSE	FALSE	FALSE	FALSE	FALSE	FALSE	FALSE	0	2		1	1		2		1		1		TRUE	TRUE	TRUE	TRUE	TRUE	TRUE	TRUE	TRUE	TRUE
287	1	996	(50,60]	1	0	996	1	3	2		0	996	1	FALSE	FALSE	FALSE	FALSE	FALSE	FALSE	FALSE	FALSE	FALSE	FALSE	FALSE	FALSE	FALSE	FALSE	FALSE	0	1		1	1		2		1		1		TRUE	TRUE	TRUE	TRUE	TRUE	FALSE	FALSE	TRUE	FALSE
288	2	996	(40,50]	2	0	996	1	2	3		0	996	1	FALSE	FALSE	FALSE	FALSE	FALSE	FALSE	FALSE	FALSE	FALSE	FALSE	FALSE	FALSE	FALSE	FALSE	FALSE	0	2		1	1		2		1		1		TRUE	TRUE	FALSE	TRUE	TRUE	FALSE	FALSE	TRUE	TRUE
289	2	996	(50,60]	1	0	996	1	3	2		0	996	1	FALSE	FALSE	FALSE	FALSE	FALSE	FALSE	FALSE	FALSE	FALSE	FALSE	FALSE	FALSE	FALSE	FALSE	FALSE	0	2		1	1		2		1		1		TRUE	TRUE	TRUE	TRUE	TRUE	TRUE	TRUE	FALSE	FALSE
290	2	996	(50,60]	2	0	996	1	2	3		0	996	1	FALSE	FALSE	FALSE	FALSE	FALSE	FALSE	FALSE	FALSE	FALSE	FALSE	FALSE	FALSE	FALSE	FALSE	FALSE	0	1		2	1		1		1		1		TRUE	TRUE	FALSE	TRUE	TRUE	FALSE	FALSE	TRUE	TRUE
291	2	996	(30,40]	1	0	996	1	2	2		0	996	1	FALSE	FALSE	FALSE	FALSE	FALSE	FALSE	FALSE	FALSE	FALSE	FALSE	FALSE	FALSE	FALSE	FALSE	FALSE	0	1		1	1		1		1		1		TRUE	TRUE	FALSE	TRUE	TRUE	TRUE	TRUE	TRUE	TRUE
292	2	996	(40,50]	1	0	996	1	3	1		0	996	1	FALSE	FALSE	FALSE	FALSE	FALSE	FALSE	FALSE	FALSE	FALSE	FALSE	FALSE	FALSE	FALSE	FALSE	FALSE	0	1		2	1		1		1		1		TRUE	TRUE	FALSE	TRUE	TRUE	FALSE	FALSE	TRUE	FALSE
293	1	996	(30,40]	2	0	996	1	1	1		0	996	1	FALSE	FALSE	FALSE	FALSE	FALSE	FALSE	FALSE	FALSE	FALSE	FALSE	FALSE	FALSE	FALSE	FALSE	FALSE	0	2		1	1		2		1		1		TRUE	TRUE	FALSE	TRUE	FALSE	FALSE	FALSE	TRUE	TRUE
294	2	996	(40,50]	2	0	996	1	2	1		0	996	1	FALSE	FALSE	FALSE	FALSE	FALSE	FALSE	FALSE	FALSE	FALSE	FALSE	FALSE	FALSE	FALSE	FALSE	FALSE	0	1		1	1		1		1		1		TRUE	TRUE	TRUE	TRUE	FALSE	TRUE	FALSE	TRUE	TRUE
295	2	996	(40,50]	1	0	996	1	3	5	pfizer y moderna	0	996	1	FALSE	FALSE	FALSE	FALSE	FALSE	FALSE	FALSE	FALSE	FALSE	FALSE	FALSE	FALSE	FALSE	FALSE	FALSE	0	1		2	1		1		1		1		FALSE	TRUE	FALSE	TRUE	FALSE	FALSE	FALSE	FALSE	TRUE
296	2	996	(30,40]	1	0	996	1	3	1		0	996	1	FALSE	FALSE	FALSE	FALSE	FALSE	FALSE	FALSE	FALSE	FALSE	FALSE	FALSE	FALSE	FALSE	FALSE	FALSE	0	1		1	1		2		1		1		TRUE	TRUE	TRUE	TRUE	TRUE	TRUE	TRUE	TRUE	TRUE
297	2	996	(40,50]	1	0	996	1	3	1		0	996	1	FALSE	FALSE	FALSE	FALSE	FALSE	FALSE	FALSE	FALSE	FALSE	FALSE	FALSE	FALSE	FALSE	FALSE	FALSE	0	3		3	3		3		2		2		TRUE	TRUE	FALSE	TRUE	FALSE	FALSE	FALSE	TRUE	FALSE
298	2	996	(50,60]	2	0	996	1	3	2		0	996	1	FALSE	FALSE	FALSE	FALSE	FALSE	FALSE	FALSE	FALSE	FALSE	FALSE	FALSE	FALSE	FALSE	FALSE	FALSE	0	2		1	2		2		1		1		TRUE	TRUE	FALSE	FALSE	TRUE	FALSE	FALSE	FALSE	FALSE
299	2	996	(40,50]	1	0	996	1	3	1		0	996	1	FALSE	FALSE	FALSE	FALSE	FALSE	FALSE	FALSE	FALSE	FALSE	FALSE	FALSE	FALSE	FALSE	FALSE	FALSE	0	2		1	1		2		1		1		TRUE	TRUE	FALSE	TRUE	FALSE	FALSE	FALSE	FALSE	FALSE
300	2	996	(50,60]	1	0	996	1	3	2		0	996	1	FALSE	FALSE	FALSE	FALSE	FALSE	FALSE	FALSE	FALSE	FALSE	FALSE	FALSE	FALSE	FALSE	FALSE	FALSE	0	2		2	1		2		1		1		FALSE	FALSE	FALSE	TRUE	FALSE	FALSE	FALSE	FALSE	TRUE
301	2	996	(40,50]	1	0	996	1	3	2		0	996	1	FALSE	FALSE	FALSE	FALSE	FALSE	FALSE	FALSE	FALSE	FALSE	FALSE	FALSE	FALSE	FALSE	FALSE	FALSE	0	2		2	2		2		2		2		TRUE	TRUE	FALSE	TRUE	TRUE	TRUE	FALSE	FALSE	FALSE
302	2	996	(60,70]	1	1	2	1	3	2		0	996	1	FALSE	FALSE	FALSE	FALSE	FALSE	FALSE	FALSE	FALSE	FALSE	FALSE	FALSE	FALSE	FALSE	FALSE	FALSE	0	1		1	1		1		1		1		TRUE	TRUE	FALSE	TRUE	TRUE	FALSE	FALSE	TRUE	FALSE
303	1	996	(50,60]	2	0	996	1	2	2		0	996	1	FALSE	FALSE	FALSE	FALSE	FALSE	FALSE	FALSE	FALSE	FALSE	FALSE	FALSE	FALSE	FALSE	FALSE	FALSE	0	1		1	1		2		2		2		TRUE	TRUE	TRUE	TRUE	FALSE	FALSE	FALSE	TRUE	TRUE
304	1	996	(20,30]	1	1	1	1	2	2		0	996	1	FALSE	FALSE	FALSE	FALSE	FALSE	FALSE	FALSE	FALSE	FALSE	FALSE	FALSE	FALSE	FALSE	FALSE	FALSE	0	1	blabla	1	1	blabla	1	blabla	1	balbal	1	blabla	TRUE	TRUE	TRUE	TRUE	TRUE	FALSE	TRUE	TRUE	TRUE
305	2	996	(50,60]	2	1	8	1	2	3		1	996	1	FALSE	FALSE	FALSE	FALSE	FALSE	FALSE	FALSE	FALSE	FALSE	FALSE	FALSE	FALSE	FALSE	FALSE	FALSE	0	997		996	996		996		996		996		FALSE	FALSE	FALSE	FALSE	FALSE	FALSE	FALSE	FALSE	FALSE
306	2	996	(30,40]	1	0	996	1	2	2		0	996	1	FALSE	FALSE	FALSE	FALSE	FALSE	FALSE	FALSE	FALSE	FALSE	FALSE	FALSE	FALSE	FALSE	FALSE	FALSE	0	4	no tengo sintomas ni los he tenido….realmente es fiable el resultado?	1	2	bona	4	porque no tengo síntomas	1	si	1	es fácil de realizar	FALSE	TRUE	TRUE	TRUE	FALSE	TRUE	FALSE	TRUE	FALSE
307	1	996	(30,40]	1	0	996	1	2	2		0	996	1	FALSE	FALSE	FALSE	FALSE	FALSE	FALSE	FALSE	FALSE	FALSE	FALSE	FALSE	FALSE	FALSE	FALSE	FALSE	1	5	si no poso una altra resposta no em deixa passar de pregunta	1	1	molt satisfet,	5	estic d'acord, no em deixa passar de pregunta amb les altres opcions	5	repetiría! no deixa passar de pregunta	5	si el recomanaria	FALSE	TRUE	FALSE	TRUE	TRUE	FALSE	FALSE	FALSE	FALSE
308	2	996	(50,60]	1	1	0	1	2	2		0	996	1	FALSE	FALSE	FALSE	FALSE	FALSE	FALSE	FALSE	FALSE	FALSE	FALSE	FALSE	FALSE	FALSE	FALSE	FALSE	0	4	está pregunta tiene error. no avanza si se contes la primera opción	2	4	está pregunta no deja avanzar si se contesta la segunda opción	4	está pregunta no deja avanzar si se contesta la segunda opción	4	está pregunta no deja avanzar si se contesta la segunda opción	4	millor fer-ho s la farmàcia amb tutela de la farmacèutica	FALSE	TRUE	FALSE	TRUE	FALSE	FALSE	FALSE	FALSE	FALSE
309	2	996	(40,50]	2	0	996	1	1	3		0	996	1	FALSE	FALSE	FALSE	FALSE	FALSE	FALSE	FALSE	FALSE	FALSE	FALSE	FALSE	FALSE	FALSE	FALSE	FALSE	0	996	undefined	996	996	undefined	996	undefined	996	undefined	996	undefined	FALSE	FALSE	FALSE	FALSE	FALSE	FALSE	FALSE	FALSE	FALSE
[truncated: 20 more columns]
